# Supplementary material for: Polarity-JaM: an image analysis toolbox for cell polarity, junction and morphology quantification
Source: Nat Commun. 2025 Feb 8;16:1474. doi: 10.1038/s41467-025-56643-x (PMC11807127; doi:10.1038/s41467-025-56643-x)
Supplement: Supplementary file 4 — Source Data [file 41467_2025_56643_MOESM4_ESM.xlsx]

## Sheet: Figure2a,c,d
Figure 2a,c,d	filename	img_hash	label	cell_X	cell_Y	nuc_displacement_orientation_rad	organelle_X	organelle_Y	organelle_orientation_rad	nuc_X	nuc_Y
	060721_EGM2_18dyn03	32327b9275226766f901cace586701f2fce568e5	10	194.747	56.4933	5.18796	188.535	59.7032	2.79026	198.231	63.2569
	060721_EGM2_18dyn03	32327b9275226766f901cace586701f2fce568e5	11	583.92	60.0947	3.86942	589.224	65.3288	0.36662	569.581	72.8714
	060721_EGM2_18dyn03	32327b9275226766f901cace586701f2fce568e5	12	699.277	72.3995	3.40129	669.769	73.475	3.04351	688.348	75.3031
	060721_EGM2_18dyn03	32327b9275226766f901cace586701f2fce568e5	13	518.905	104.055	5.68266	522.297	113.918	2.90823	539.157	117.926
	060721_EGM2_18dyn03	32327b9275226766f901cace586701f2fce568e5	14	327.861	99.7842	6.05636	321.791	112.364	3.36448	352.354	105.437
	060721_EGM2_18dyn03	32327b9275226766f901cace586701f2fce568e5	15	421.118	108.573	3.94293	406.025	114.825	3.28683	416.553	113.285
	060721_EGM2_18dyn03	32327b9275226766f901cace586701f2fce568e5	16	896.762	129.657	0.171636	895.066	122.898	2.66315	905.258	128.184
	060721_EGM2_18dyn03	32327b9275226766f901cace586701f2fce568e5	18	172.866	125.587	1.11392	166.602	131.48	4.09771	177.691	115.771
	060721_EGM2_18dyn03	32327b9275226766f901cace586701f2fce568e5	19	802.962	146.377	0.246793	812.309	150.09	3.69027	829.196	139.767
	060721_EGM2_18dyn03	32327b9275226766f901cace586701f2fce568e5	20	423.152	168.57	4.08914	398.862	174.752	2.81267	414.799	180.191
	060721_EGM2_18dyn03	32327b9275226766f901cace586701f2fce568e5	21	631.191	179.824	5.9778	637.735	186.172	3.04915	656.992	187.957
	060721_EGM2_18dyn03	32327b9275226766f901cace586701f2fce568e5	22	282.772	156.417	5.95544	268.279	165.101	3.51344	286.925	157.829
	060721_EGM2_18dyn03	32327b9275226766f901cace586701f2fce568e5	23	303.361	200.35	5.86773	290.454	209.401	3.30802	314.66	205.335
	060721_EGM2_18dyn03	32327b9275226766f901cace586701f2fce568e5	24	810.018	228.352	1.02035	794.461	227.178	3.57031	817.084	216.838
	060721_EGM2_18dyn03	32327b9275226766f901cace586701f2fce568e5	25	197.088	230.63	5.49929	191.603	243.444	3.37525	206.406	239.92
	060721_EGM2_18dyn03	32327b9275226766f901cace586701f2fce568e5	26	554.163	205.65	4.55963	541.154	220.969	3.63068	552.755	214.795
	060721_EGM2_18dyn03	32327b9275226766f901cace586701f2fce568e5	27	716.05	208.642	0.140162	710.296	215.961	3.59773	728.91	206.828
	060721_EGM2_18dyn03	32327b9275226766f901cace586701f2fce568e5	29	907.894	225.295	1.85541	923.056	219.727	0.0989484	906.739	221.347
	060721_EGM2_18dyn03	32327b9275226766f901cace586701f2fce568e5	30	454.325	217.339	4.74612	432.876	222.775	2.80376	454.768	230.466
	060721_EGM2_18dyn03	32327b9275226766f901cace586701f2fce568e5	31	543.688	251.378	5.89772	547.148	243.441	2.03155	552.954	255.138
	060721_EGM2_18dyn03	32327b9275226766f901cace586701f2fce568e5	32	336.494	247.486	0.236698	336.431	246.077	3.31294	357.319	242.462
	060721_EGM2_18dyn03	32327b9275226766f901cace586701f2fce568e5	33	607.722	274.29	3.69711	601.333	271.519	0.812454	585.842	287.872
	060721_EGM2_18dyn03	32327b9275226766f901cace586701f2fce568e5	35	248.832	272.462	5.33595	248.567	265.667	1.96051	254.719	280.647
	060721_EGM2_18dyn03	32327b9275226766f901cace586701f2fce568e5	36	887.095	317.299	4.03617	859.287	348.839	3.96744	878.527	327.976
	060721_EGM2_18dyn03	32327b9275226766f901cace586701f2fce568e5	37	391.693	282.894	5.75615	394.623	278.731	2.30124	405.601	290.988
	060721_EGM2_18dyn03	32327b9275226766f901cace586701f2fce568e5	39	474.19	321.006	5.28816	471.751	326.181	2.48517	483.35	335.117
	060721_EGM2_18dyn03	32327b9275226766f901cace586701f2fce568e5	40	777.716	323.66	0.681383	774.642	330.135	4.00673	785.619	317.251
	060721_EGM2_18dyn03	32327b9275226766f901cace586701f2fce568e5	41	652.066	345.707	0.182942	654.827	336.241	2.469	663.951	343.508
	060721_EGM2_18dyn03	32327b9275226766f901cace586701f2fce568e5	43	332.406	347.85	1.42487	317.07	344.461	3.8728	335.309	328.099
	060721_EGM2_18dyn03	32327b9275226766f901cace586701f2fce568e5	44	523.326	340.426	1.48745	512.531	343.915	3.58143	523.464	338.77
	060721_EGM2_18dyn03	32327b9275226766f901cace586701f2fce568e5	45	699.791	336.026	1.01707	701.904	328.197	3.95655	709.832	319.786
	060721_EGM2_18dyn03	32327b9275226766f901cace586701f2fce568e5	46	575.118	370.676	2.1082	559.216	369.75	4.02003	568.148	358.98
	060721_EGM2_18dyn03	32327b9275226766f901cace586701f2fce568e5	47	926.49	368.978	0.00860158	926.183	371.194	3.28258	942.781	368.838
	060721_EGM2_18dyn03	32327b9275226766f901cace586701f2fce568e5	48	231.498	355.642	2.39869	202.299	344.709	3.14048	219.615	344.728
	060721_EGM2_18dyn03	32327b9275226766f901cace586701f2fce568e5	49	234.101	405.042	6.01153	237.609	405.278	2.83923	259.817	412.205
	060721_EGM2_18dyn03	32327b9275226766f901cace586701f2fce568e5	50	98.6354	424.403	2.7602	85.0369	439.137	4.37393	91.2639	421.447
	060721_EGM2_18dyn03	32327b9275226766f901cace586701f2fce568e5	51	215.344	453.378	2.49902	186.135	430.605	2.47454	209.482	448.99
	060721_EGM2_18dyn03	32327b9275226766f901cace586701f2fce568e5	52	905.987	459.329	0.602745	897.714	470.909	3.91316	918.4	450.787
	060721_EGM2_18dyn03	32327b9275226766f901cace586701f2fce568e5	53	747.514	434.935	4.28477	719.331	455.535	2.85639	735.911	460.396
	060721_EGM2_18dyn03	32327b9275226766f901cace586701f2fce568e5	54	446.067	402.082	0.54532	433.933	401.38	3.28121	451.23	398.949
	060721_EGM2_18dyn03	32327b9275226766f901cace586701f2fce568e5	55	832.534	429.072	6.05013	829.77	437.683	3.45244	846.358	432.353
	060721_EGM2_18dyn03	32327b9275226766f901cace586701f2fce568e5	56	699.446	422.522	4.40693	696.003	425.856	1.41047	693.486	441.425
	060721_EGM2_18dyn03	32327b9275226766f901cace586701f2fce568e5	58	333.622	440.685	0.791823	319.494	432.088	2.94766	338.437	435.808
	060721_EGM2_18dyn03	32327b9275226766f901cace586701f2fce568e5	59	637.391	447.388	5.20314	637.738	447.792	2.05293	643.921	459.608
	060721_EGM2_18dyn03	32327b9275226766f901cace586701f2fce568e5	60	565.667	448.219	0.430137	565.169	449.245	3.61795	579.106	442.053
	060721_EGM2_18dyn03	32327b9275226766f901cace586701f2fce568e5	61	422.508	445.036	0.0793998	412.142	435.228	2.73001	432.744	444.222
	060721_EGM2_18dyn03	32327b9275226766f901cace586701f2fce568e5	64	175.878	512.196	0.966612	172.022	507.591	3.80082	187.148	495.871
	060721_EGM2_18dyn03	32327b9275226766f901cace586701f2fce568e5	65	503.418	487.841	5.82478	499.335	487.307	2.75875	515.651	493.877
	060721_EGM2_18dyn03	32327b9275226766f901cace586701f2fce568e5	66	360.677	515.444	2.54301	314.941	493.883	2.96975	333.886	497.171
	060721_EGM2_18dyn03	32327b9275226766f901cace586701f2fce568e5	67	772.767	536.152	5.75437	770.43	537.01	2.77447	781.563	541.291
	060721_EGM2_18dyn03	32327b9275226766f901cace586701f2fce568e5	68	425.658	502.527	5.63952	444.7	502.673	0.124995	428.556	504.701
	060721_EGM2_18dyn03	32327b9275226766f901cace586701f2fce568e5	70	703.979	587.262	0.847722	706.12	582.026	3.90973	722.942	565.775
	060721_EGM2_18dyn03	32327b9275226766f901cace586701f2fce568e5	71	662.663	549.55	0.306262	683.052	540.629	3.334	703.429	536.659
	060721_EGM2_18dyn03	32327b9275226766f901cace586701f2fce568e5	72	82.8836	513.87	0.870009	81.3991	510.925	3.27233	85.8632	510.338
	060721_EGM2_18dyn03	32327b9275226766f901cace586701f2fce568e5	73	586.025	530.283	0.0205635	585.422	522.618	2.75272	603.262	529.928
	060721_EGM2_18dyn03	32327b9275226766f901cace586701f2fce568e5	74	763.655	633.926	1.16875	767.571	613.016	3.72539	774.489	608.446
	060721_EGM2_18dyn03	32327b9275226766f901cace586701f2fce568e5	75	525.795	566.709	2.21617	493.743	554.072	3.49623	511.366	547.546
	060721_EGM2_18dyn03	32327b9275226766f901cace586701f2fce568e5	77	286.971	570.646	6.13651	299.116	570.379	2.84106	311.823	574.317
	060721_EGM2_18dyn03	32327b9275226766f901cace586701f2fce568e5	78	924.301	632.748	5.81895	929.045	653.781	4.01817	940.007	640.613
	060721_EGM2_18dyn03	32327b9275226766f901cace586701f2fce568e5	79	843.253	633.073	1.43511	829.637	637.794	4.06246	845.448	616.994
	060721_EGM2_18dyn03	32327b9275226766f901cace586701f2fce568e5	80	118.648	585.987	0.0433085	118.997	586.613	3.2178	138.423	585.13
	060721_EGM2_18dyn03	32327b9275226766f901cace586701f2fce568e5	81	373.399	620	3.91419	377.69	620.296	0.382923	369.86	623.45
	060721_EGM2_18dyn03	32327b9275226766f901cace586701f2fce568e5	82	498.313	634.603	3.90653	484.857	626.878	2.17043	493.377	639.34
	060721_EGM2_18dyn03	32327b9275226766f901cace586701f2fce568e5	84	242.363	663.514	0.945063	234.079	657.017	3.11862	246.846	657.31
	060721_EGM2_18dyn03	32327b9275226766f901cace586701f2fce568e5	85	294.549	625.051	5.65917	299.614	633.005	2.69662	317.332	641.454
	060721_EGM2_18dyn03	32327b9275226766f901cace586701f2fce568e5	86	100.682	674.079	1.32066	109.718	669.555	4.98561	105.596	654.845
	060721_EGM2_18dyn03	32327b9275226766f901cace586701f2fce568e5	87	345.385	682.15	1.95519	343.117	679.516	5.01373	339.126	666.677
	060721_EGM2_18dyn03	32327b9275226766f901cace586701f2fce568e5	88	618.912	694.496	2.67009	593.943	692.377	3.94144	600.837	685.28
	060721_EGM2_18dyn03	32327b9275226766f901cace586701f2fce568e5	89	477.929	716.824	5.94134	482.865	730.078	3.41143	501.046	725.049
	060721_EGM2_18dyn03	32327b9275226766f901cace586701f2fce568e5	90	262.207	738.12	0.468321	259.957	739.48	3.62385	272.554	732.886
	060721_EGM2_18dyn03	32327b9275226766f901cace586701f2fce568e5	93	896.612	789.409	1.84402	898.917	787.508	5.10374	890.072	766.074
	060721_EGM2_18dyn03	32327b9275226766f901cace586701f2fce568e5	94	457.627	760.719	5.76699	452.373	756.545	2.57838	471.037	768.33
	060721_EGM2_18dyn03	32327b9275226766f901cace586701f2fce568e5	95	832.99	743.865	1.15917	820.485	728.446	3.0225	838.767	730.633
	060721_EGM2_18dyn03	32327b9275226766f901cace586701f2fce568e5	97	951.584	792.564	1.52523	938.221	763.55	2.17398	951.995	783.546
	060721_EGM2_18dyn03	32327b9275226766f901cace586701f2fce568e5	98	602.367	773.867	0.547542	578.825	774.907	3.25592	605.726	771.818
	060721_EGM2_18dyn03	32327b9275226766f901cace586701f2fce568e5	99	698.91	748.197	6.09827	687.773	744.101	2.86273	708.053	749.908
	060721_EGM2_18dyn03	32327b9275226766f901cace586701f2fce568e5	100	142.907	761.267	0.689045	142.918	753.267	3.53217	162.312	745.282
	060721_EGM2_18dyn03	32327b9275226766f901cace586701f2fce568e5	102	319.295	806.73	0.659939	328.781	809.868	4.64859	329.486	798.821
	060721_EGM2_18dyn03	32327b9275226766f901cace586701f2fce568e5	103	370.114	871.552	4.34879	378.916	875.074	0.725953	363.601	888.668
	060721_EGM2_18dyn03	32327b9275226766f901cace586701f2fce568e5	104	612.103	821.452	0.0950705	615.125	822.784	3.3233	633.454	819.416
	060721_EGM2_18dyn03	32327b9275226766f901cace586701f2fce568e5	105	225.236	841.888	3.36661	234.153	845.877	6.07477	220.459	842.981
	060721_EGM2_18dyn03	32327b9275226766f901cace586701f2fce568e5	107	138.24	881.464	5.64312	139.721	887.568	2.72051	156.574	895.116
	060721_EGM2_18dyn03	32327b9275226766f901cace586701f2fce568e5	108	754.472	870.251	2.92148	753.024	867.736	6.20691	738.156	866.6
	060721_EGM2_18dyn03	32327b9275226766f901cace586701f2fce568e5	110	637.133	874.165	6.24938	640.747	871.833	2.99491	662.283	875.015
	060721_EGM2_18dyn03	32327b9275226766f901cace586701f2fce568e5	112	445.178	908.586	0.129235	447.109	904.626	3.08123	466.589	905.803
	060721_EGM2_18dyn03	32327b9275226766f901cace586701f2fce568e5	114	846.47	940.383	5.83221	845.313	953.423	3.25448	868.069	950.843
	060721_EGM2_18dyn03	32327b9275226766f901cace586701f2fce568e5	116	233.68	947.036	0.349114	222.407	954.759	3.66031	239.905	944.77
	060721_EGM2_18dyn03	32327b9275226766f901cace586701f2fce568e5	118	121.446	942.512	5.4394	105.772	948.517	3.28825	124.346	945.773
	060721_EGM2_18dyn03	32327b9275226766f901cace586701f2fce568e5	127	678.022	128.754	5.69524	676.401	136.022	3.48837	684.522	133.087
	060721_EGM2_18dyn03	32327b9275226766f901cace586701f2fce568e5	128	709.569	265.586	4.80474	708.253	276.667	1.90401	711.451	285.906
	060721_EGM2_18dyn03	32327b9275226766f901cace586701f2fce568e5	129	801.167	815.613	3.02453	783.176	808.437	0.204921	767.625	811.669
	060721_EGM2_18dyn03	32327b9275226766f901cace586701f2fce568e5	130	102.856	190.567	0.441731	103.167	197.593	3.88836	119.014	182.926
	060721_EGM2_18dyn03	32327b9275226766f901cace586701f2fce568e5	131	145.656	223.024	2.25739	144.919	227.825	5.21211	135.597	210.751
	060721_EGM2_18dyn03	32327b9275226766f901cace586701f2fce568e5	132	124.265	316.975	1.57737	112.65	296.777	2.99037	124.144	298.529
	060721_EGM2_18dyn03	32327b9275226766f901cace586701f2fce568e5	133	513.872	853.575	5.61455	533.941	886.212	3.24844	552.644	884.206

## Sheet: Figure2e,f
Figure2e,f	filename	condition	img_hash	label	cell_X	cell_Y	organelle_X	organelle_Y	organelle_orientation_rad	nuc_X	nuc_Y	nuc_displacement_orientation_rad
	BSA_static-99	BSA_static	9870e39a36c120f40db26b97c56fcbb902e2d232	4	571.024	90.6702	585.809	101.96	1.32126	584.694	106.333	5.42997
	BSA_static-99	BSA_static	9870e39a36c120f40db26b97c56fcbb902e2d232	5	299.942	153.142	327.31	188.558	4.90286	324.502	173.996	5.5792
	BSA_static-99	BSA_static	9870e39a36c120f40db26b97c56fcbb902e2d232	6	491.444	173.281	476.084	146.987	2.20966	500.415	179.744	5.65891
	BSA_static-99	BSA_static	9870e39a36c120f40db26b97c56fcbb902e2d232	7	146.628	270.81	149.571	291.841	3.16038	172.387	291.412	5.60855
	BSA_static-99	BSA_static	9870e39a36c120f40db26b97c56fcbb902e2d232	8	736.186	237.18	713.537	237.615	3.46836	724.518	233.893	2.86702
	BSA_static-99	BSA_static	9870e39a36c120f40db26b97c56fcbb902e2d232	11	358.997	322.18	343.878	304.251	3.27074	360.494	302.093	1.49638
	BSA_static-99	BSA_static	9870e39a36c120f40db26b97c56fcbb902e2d232	12	678.538	345.684	680.845	410.617	2.98378	701.053	413.833	5.03148
	BSA_static-99	BSA_static	9870e39a36c120f40db26b97c56fcbb902e2d232	13	602.609	423.591	618.867	448.01	3.29833	633.775	445.654	5.66718
	BSA_static-99	BSA_static	9870e39a36c120f40db26b97c56fcbb902e2d232	15	745.398	362.099	754	334.38	2.11836	756.628	338.69	1.12351
	BSA_static-99	BSA_static	9870e39a36c120f40db26b97c56fcbb902e2d232	17	861.143	481.183	867.84	490.148	5.57979	861.645	484.894	4.84688
	BSA_static-99	BSA_static	9870e39a36c120f40db26b97c56fcbb902e2d232	18	759.613	468.317	768.894	464.8	0.326054	749.327	471.416	3.43425
	BSA_static-99	BSA_static	9870e39a36c120f40db26b97c56fcbb902e2d232	20	213.715	491.128	200.286	476.171	2.45991	202.008	477.568	2.283
	BSA_static-99	BSA_static	9870e39a36c120f40db26b97c56fcbb902e2d232	22	162.735	584.826	154.448	574.241	0.601897	138.319	585.321	3.16184
	BSA_static-99	BSA_static	9870e39a36c120f40db26b97c56fcbb902e2d232	23	672.682	578.607	685.653	566.619	0.809075	674.57	578.24	0.192048
	BSA_static-99	BSA_static	9870e39a36c120f40db26b97c56fcbb902e2d232	24	750.307	624.776	762.532	616.879	1.32833	761.012	623.027	0.161969
	BSA_static-99	BSA_static	9870e39a36c120f40db26b97c56fcbb902e2d232	25	607.088	729.887	613.161	743.961	1.6878	613.97	750.84	5.02975
	BSA_static-99	BSA_static	9870e39a36c120f40db26b97c56fcbb902e2d232	28	831.098	708.535	842.961	711.01	6.18486	826.706	709.406	3.3375
	BSA_static-99	BSA_static	9870e39a36c120f40db26b97c56fcbb902e2d232	30	493.353	778.707	520.028	775.784	4.29007	529.641	754.392	0.590357
	BSA_static-99	BSA_static	9870e39a36c120f40db26b97c56fcbb902e2d232	31	281.223	745.972	250.521	744.333	3.62209	264.736	736.923	2.63959
	BSA_static-99	BSA_static	9870e39a36c120f40db26b97c56fcbb902e2d232	33	730.128	792.953	733.975	781.068	4.01246	741.491	772.144	1.07099
	BSA_static-99	BSA_static	9870e39a36c120f40db26b97c56fcbb902e2d232	34	147.632	750.435	155.706	764.047	4.85698	153.388	748.124	0.381847
	BSA_static-99	BSA_static	9870e39a36c120f40db26b97c56fcbb902e2d232	36	888.424	846.906	898.833	870.954	3.86842	908.245	862.584	5.61396
	BSA_static-99	BSA_static	9870e39a36c120f40db26b97c56fcbb902e2d232	37	133.765	828.929	124.643	828.172	4.23221	129.12	819.577	2.03177
	BSA_static-99	BSA_static	9870e39a36c120f40db26b97c56fcbb902e2d232	38	286.418	813.519	276.374	811.258	6.24969	254.339	810.52	3.04837
	BSA_static-99	BSA_static	9870e39a36c120f40db26b97c56fcbb902e2d232	39	737.568	896.564	753.387	896.356	2.69675	771.143	904.82	6.04205
	BSA_static-99	BSA_static	9870e39a36c120f40db26b97c56fcbb902e2d232	40	307.94	878.016	296.383	883.918	1.00945	291.658	891.431	3.83073
	BSA_static-99	BSA_static	9870e39a36c120f40db26b97c56fcbb902e2d232	41	167.994	888.625	167.123	892.82	4.39095	171.99	878.203	1.20466
	BSA_static-99	BSA_static	9870e39a36c120f40db26b97c56fcbb902e2d232	43	893.046	951.438	865.052	970.952	4.53135	867.963	955.048	3.28452
	BSA_static-98	BSA_static	e12360ba04ad36eb9eb8375793e112c043050967	7	759.064	154.363	759.48	226.045	4.51215	767.447	186.794	4.96533
	BSA_static-98	BSA_static	e12360ba04ad36eb9eb8375793e112c043050967	8	684.912	129.205	716.613	158.072	2.70528	717.957	158.699	5.55451
	BSA_static-98	BSA_static	e12360ba04ad36eb9eb8375793e112c043050967	9	238.898	157.563	225.341	173.555	1.63104	225.612	178.038	4.1368
	BSA_static-98	BSA_static	e12360ba04ad36eb9eb8375793e112c043050967	10	853.814	247.897	860.992	275.017	2.19626	864.763	280.238	5.0388
	BSA_static-98	BSA_static	e12360ba04ad36eb9eb8375793e112c043050967	15	321.026	198.258	316.208	202.506	0.0558669	302.797	203.256	3.40918
	BSA_static-98	BSA_static	e12360ba04ad36eb9eb8375793e112c043050967	16	509.991	199.137	512.592	207.23	0.383134	487.078	217.513	3.81755
	BSA_static-98	BSA_static	e12360ba04ad36eb9eb8375793e112c043050967	18	636.985	231.93	635.935	246.146	1.54097	635.54	259.376	4.65981
	BSA_static-98	BSA_static	e12360ba04ad36eb9eb8375793e112c043050967	19	441.655	304.766	442.916	315.412	4.50243	447.891	292.066	1.11435
	BSA_static-98	BSA_static	e12360ba04ad36eb9eb8375793e112c043050967	20	163.369	238.006	153.881	231.438	3.39564	168.438	227.658	1.11532
	BSA_static-98	BSA_static	e12360ba04ad36eb9eb8375793e112c043050967	21	228.14	234.945	236.335	226.762	0.471262	225.71	232.177	2.29137
	BSA_static-98	BSA_static	e12360ba04ad36eb9eb8375793e112c043050967	22	813.731	300.473	828.674	300.528	6.04833	813.326	296.855	1.68237
	BSA_static-98	BSA_static	e12360ba04ad36eb9eb8375793e112c043050967	23	266.845	266.979	259.238	252.727	2.1838	267.878	265.011	1.0872
	BSA_static-98	BSA_static	e12360ba04ad36eb9eb8375793e112c043050967	24	584.364	312.68	570.738	309.928	3.29112	597.544	305.889	0.47573
	BSA_static-98	BSA_static	e12360ba04ad36eb9eb8375793e112c043050967	25	188.769	356.736	177.115	372.159	0.783916	172.056	377.203	4.02764
	BSA_static-98	BSA_static	e12360ba04ad36eb9eb8375793e112c043050967	26	134.035	315.011	130.339	313.988	0.780702	121.965	322.283	3.68389
	BSA_static-98	BSA_static	e12360ba04ad36eb9eb8375793e112c043050967	27	266.451	315.529	270.91	308.363	1.83583	273.916	319.437	5.80092
	BSA_static-98	BSA_static	e12360ba04ad36eb9eb8375793e112c043050967	29	836.824	402.835	838.05	396.647	1.2009	833.654	407.985	4.1606
	BSA_static-98	BSA_static	e12360ba04ad36eb9eb8375793e112c043050967	30	426.532	434.921	439.66	448.605	5.62658	421.901	434.919	3.14099
	BSA_static-98	BSA_static	e12360ba04ad36eb9eb8375793e112c043050967	31	631.87	458.826	655.44	482.267	4.39785	660.019	468.194	5.9619
	BSA_static-98	BSA_static	e12360ba04ad36eb9eb8375793e112c043050967	32	694.882	495.648	678.331	507.772	1.09109	668.919	525.864	4.00254
	BSA_static-98	BSA_static	e12360ba04ad36eb9eb8375793e112c043050967	33	340.209	494.054	336.278	515.429	3.94622	357.163	493.725	0.0194505
	BSA_static-98	BSA_static	e12360ba04ad36eb9eb8375793e112c043050967	35	783.784	487.654	781.927	487.89	3.20477	796.831	486.947	0.0541589
	BSA_static-98	BSA_static	e12360ba04ad36eb9eb8375793e112c043050967	36	854.157	537.867	837.449	559.334	3.96484	840.39	556.161	4.06729
	BSA_static-98	BSA_static	e12360ba04ad36eb9eb8375793e112c043050967	37	512.344	481.862	493.491	492.954	3.7912	514.743	476.811	1.12741
	BSA_static-98	BSA_static	e12360ba04ad36eb9eb8375793e112c043050967	38	386.88	540.469	389.724	523.995	0.790486	374.46	539.416	3.05703
	BSA_static-98	BSA_static	e12360ba04ad36eb9eb8375793e112c043050967	39	226.795	529.396	208.425	524.992	5.17406	204.684	517.473	2.64705
	BSA_static-98	BSA_static	e12360ba04ad36eb9eb8375793e112c043050967	40	698.626	565.398	714.723	542.975	1.45176	713.895	549.899	0.792831
	BSA_static-98	BSA_static	e12360ba04ad36eb9eb8375793e112c043050967	41	583.045	597.742	592.258	588.576	2.83168	609.373	594.057	0.139068
	BSA_static-98	BSA_static	e12360ba04ad36eb9eb8375793e112c043050967	42	745.475	578.776	751.921	580.169	4.86344	750.027	567.721	1.18023
	BSA_static-98	BSA_static	e12360ba04ad36eb9eb8375793e112c043050967	43	403.345	615.014	397.404	621.837	3.76898	413.435	610.212	0.44419
	BSA_static-98	BSA_static	e12360ba04ad36eb9eb8375793e112c043050967	44	804.665	691.814	773.47	715.863	4.48565	777.053	700.332	3.44083
	BSA_static-98	BSA_static	e12360ba04ad36eb9eb8375793e112c043050967	45	700.649	661.175	670.551	670.907	4.62717	671.47	660.142	3.10619
	BSA_static-98	BSA_static	e12360ba04ad36eb9eb8375793e112c043050967	47	153.295	673.81	168.586	682.508	3.88901	179.272	672.604	0.0464152
	BSA_static-98	BSA_static	e12360ba04ad36eb9eb8375793e112c043050967	48	489.282	742.586	524.634	722.792	0.512998	506.304	733.118	0.507652
	BSA_static-98	BSA_static	e12360ba04ad36eb9eb8375793e112c043050967	49	323.009	698.411	322.302	695.086	1.70498	323.888	706.838	4.81631
	BSA_static-98	BSA_static	e12360ba04ad36eb9eb8375793e112c043050967	50	482.742	706.582	452.357	725.863	3.46781	474.83	718.26	4.11689
	BSA_static-98	BSA_static	e12360ba04ad36eb9eb8375793e112c043050967	51	428.698	705.275	429.103	704.638	3.41187	438.255	702.103	0.32046
	BSA_static-98	BSA_static	e12360ba04ad36eb9eb8375793e112c043050967	52	162.794	728.159	145.41	731.26	3.7063	164.612	719.095	1.37286
	BSA_static-98	BSA_static	e12360ba04ad36eb9eb8375793e112c043050967	53	637.707	746.017	653.684	702.561	0.856688	639.423	719.015	1.50732
	BSA_static-98	BSA_static	e12360ba04ad36eb9eb8375793e112c043050967	55	206.666	768.248	249.174	761.761	6.27299	225.912	761.523	0.33614
	BSA_static-98	BSA_static	e12360ba04ad36eb9eb8375793e112c043050967	56	344.891	780.53	352.306	783.148	6.18137	332.643	781.139	3.19131
	BSA_static-98	BSA_static	e12360ba04ad36eb9eb8375793e112c043050967	57	483.973	855.956	476.446	850.732	2.96613	494.352	853.906	0.194939
	BSA_static-98	BSA_static	e12360ba04ad36eb9eb8375793e112c043050967	58	729.134	860.617	726.847	873.579	3.80878	739.469	863.638	5.99883
	BSA_static-98	BSA_static	e12360ba04ad36eb9eb8375793e112c043050967	59	248.635	812.974	266.415	812.734	0.056119	246.96	813.827	3.61301
	BSA_static-98	BSA_static	e12360ba04ad36eb9eb8375793e112c043050967	60	112.304	827.677	110.061	830.675	3.05738	137.871	833.023	6.07706
	BSA_static-98	BSA_static	e12360ba04ad36eb9eb8375793e112c043050967	61	238.681	865.944	219.299	854.318	2.51691	234.242	865.092	2.95189
	BSA_static-98	BSA_static	e12360ba04ad36eb9eb8375793e112c043050967	62	244.308	916.581	213.219	928.147	3.43865	240.691	919.737	3.85918
	BSA_static-98	BSA_static	e12360ba04ad36eb9eb8375793e112c043050967	64	101.847	921.491	116.528	936.138	4.61128	117.133	930.174	5.76659
	BSA_static-97	BSA_static	2bb330ef7ad5fdfe138108e292bf53974b2c66fe	3	725.928	120.886	710.111	122.684	1.40783	707.257	140.038	3.93971
	BSA_static-97	BSA_static	2bb330ef7ad5fdfe138108e292bf53974b2c66fe	4	506.839	125.029	522.696	146.644	4.20271	530.28	133.077	5.95249
	BSA_static-97	BSA_static	2bb330ef7ad5fdfe138108e292bf53974b2c66fe	5	233.971	164.299	272.314	154.889	3.08841	290.532	155.858	0.148133
	BSA_static-97	BSA_static	2bb330ef7ad5fdfe138108e292bf53974b2c66fe	6	657.885	181.336	718.016	183.848	0.473389	691.112	197.63	5.82726
	BSA_static-97	BSA_static	2bb330ef7ad5fdfe138108e292bf53974b2c66fe	7	508.924	191.986	476.199	186.559	3.22368	503.464	184.316	2.18951
	BSA_static-97	BSA_static	2bb330ef7ad5fdfe138108e292bf53974b2c66fe	8	434.037	201.404	437.826	203.605	2.74441	458.986	212.482	5.86531
	BSA_static-97	BSA_static	2bb330ef7ad5fdfe138108e292bf53974b2c66fe	9	388.751	230.383	418.733	229.779	0.54899	404.711	238.356	5.81991
	BSA_static-97	BSA_static	2bb330ef7ad5fdfe138108e292bf53974b2c66fe	11	788.908	237.554	814.53	231.493	6.10454	793.568	227.708	1.12869
	BSA_static-97	BSA_static	2bb330ef7ad5fdfe138108e292bf53974b2c66fe	12	307.378	293.605	347.814	305.747	4.84135	345.62	288.827	0.124287
	BSA_static-97	BSA_static	2bb330ef7ad5fdfe138108e292bf53974b2c66fe	13	840.245	352.581	871.459	300.492	3.93857	878.303	293.488	0.998625
	BSA_static-97	BSA_static	2bb330ef7ad5fdfe138108e292bf53974b2c66fe	14	608.398	293.983	611.503	295.394	2.15341	621.743	310.936	5.37923
	BSA_static-97	BSA_static	2bb330ef7ad5fdfe138108e292bf53974b2c66fe	15	761.777	351.011	760.413	347.025	3.48361	783.856	338.679	0.509369
	BSA_static-97	BSA_static	2bb330ef7ad5fdfe138108e292bf53974b2c66fe	16	168.486	389.946	124.141	393.148	0.374796	107.697	399.617	3.29936
	BSA_static-97	BSA_static	2bb330ef7ad5fdfe138108e292bf53974b2c66fe	17	611.318	376.728	550.772	394.922	5.3807	539.952	381.217	3.20441
	BSA_static-97	BSA_static	2bb330ef7ad5fdfe138108e292bf53974b2c66fe	19	448.449	416.752	509.865	409.077	5.39042	500.443	397.38	0.356639
	BSA_static-97	BSA_static	2bb330ef7ad5fdfe138108e292bf53974b2c66fe	20	688.276	438.271	663.497	454.224	4.22624	669.816	442.269	3.35485
	BSA_static-97	BSA_static	2bb330ef7ad5fdfe138108e292bf53974b2c66fe	21	811.411	481.52	752.942	490	2.95284	774.551	494.128	3.47116
	BSA_static-97	BSA_static	2bb330ef7ad5fdfe138108e292bf53974b2c66fe	24	212.357	509.639	175.353	518.899	0.434361	151.917	529.771	3.46313
	BSA_static-97	BSA_static	2bb330ef7ad5fdfe138108e292bf53974b2c66fe	25	459.662	486.083	477.512	484.938	6.022	468.774	482.603	0.364893
	BSA_static-97	BSA_static	2bb330ef7ad5fdfe138108e292bf53974b2c66fe	27	638.863	487.025	635.407	491.706	5.1019	631.499	482.186	2.5602
	BSA_static-97	BSA_static	2bb330ef7ad5fdfe138108e292bf53974b2c66fe	28	810.677	552.687	796.56	578.313	3.58533	818.066	568.09	5.15966
	BSA_static-97	BSA_static	2bb330ef7ad5fdfe138108e292bf53974b2c66fe	29	216.267	557.5	216.039	570.438	3.7687	237.397	554.961	0.119623
	BSA_static-97	BSA_static	2bb330ef7ad5fdfe138108e292bf53974b2c66fe	30	437.059	544.397	416.587	553.059	6.02685	393.605	547.035	3.20224
	BSA_static-97	BSA_static	2bb330ef7ad5fdfe138108e292bf53974b2c66fe	31	588.728	564.064	553.156	557.317	1.82614	556.715	570.948	3.35338
	BSA_static-97	BSA_static	2bb330ef7ad5fdfe138108e292bf53974b2c66fe	32	633.487	663.213	647.481	637.917	4.5429	650.807	618.478	1.2014
	BSA_static-97	BSA_static	2bb330ef7ad5fdfe138108e292bf53974b2c66fe	34	298.621	615.017	305.082	611.554	0.0790834	257.692	615.31	3.14875
	BSA_static-97	BSA_static	2bb330ef7ad5fdfe138108e292bf53974b2c66fe	35	858.271	644.851	864.743	645.806	4.15184	874.742	629.876	0.737841
	BSA_static-97	BSA_static	2bb330ef7ad5fdfe138108e292bf53974b2c66fe	36	438.11	641.478	424.804	650.063	4.44151	427.298	641.083	3.10508
	BSA_static-97	BSA_static	2bb330ef7ad5fdfe138108e292bf53974b2c66fe	38	461.017	736.433	447.543	730.451	1.59342	447.628	734.194	2.9759
	BSA_static-97	BSA_static	2bb330ef7ad5fdfe138108e292bf53974b2c66fe	41	304.956	715.623	279.234	728.614	4.81226	277.682	713.124	3.05023
	BSA_static-97	BSA_static	2bb330ef7ad5fdfe138108e292bf53974b2c66fe	43	534.984	868.482	535.484	904.873	0.316379	521.075	909.59	4.38613
	BSA_static-97	BSA_static	2bb330ef7ad5fdfe138108e292bf53974b2c66fe	45	638.599	869.973	626.434	857.253	5.3472	618.312	846.225	2.27775
	BSA_static-97	BSA_static	2bb330ef7ad5fdfe138108e292bf53974b2c66fe	47	779.907	880.253	759.105	866.157	2.36683	767.961	874.827	2.71521
	BSA_static-96	BSA_static	1724f87e04ccff2a557148bb395ce671d68005b4	6	804.326	235.349	824.519	225.638	1.03033	814.67	242.05	5.70837
	BSA_static-96	BSA_static	1724f87e04ccff2a557148bb395ce671d68005b4	7	188.592	122.49	205.464	126.166	6.02862	183.009	120.323	2.77124
	BSA_static-96	BSA_static	1724f87e04ccff2a557148bb395ce671d68005b4	9	477.455	140.565	421.591	133.997	4.42645	423.453	127.662	2.90706
	BSA_static-96	BSA_static	1724f87e04ccff2a557148bb395ce671d68005b4	11	447.408	203.995	364.399	197.02	2.40781	381.519	212.458	3.26934
	BSA_static-96	BSA_static	1724f87e04ccff2a557148bb395ce671d68005b4	13	275.67	239.644	279.431	232.114	5.91549	266.984	227.319	2.18474
	BSA_static-96	BSA_static	1724f87e04ccff2a557148bb395ce671d68005b4	14	195.364	259.731	186.619	255.888	5.24572	186.19	255.162	2.67959
	BSA_static-96	BSA_static	1724f87e04ccff2a557148bb395ce671d68005b4	15	365.293	262.345	375.25	255.944	0.300617	357.641	261.403	3.01909
	BSA_static-96	BSA_static	1724f87e04ccff2a557148bb395ce671d68005b4	16	847.044	326.442	847.52	328.489	6.26481	835.959	328.277	3.30562
	BSA_static-96	BSA_static	1724f87e04ccff2a557148bb395ce671d68005b4	18	456.493	326.428	435.158	318.351	3.10635	450.594	318.896	2.23522
	BSA_static-96	BSA_static	1724f87e04ccff2a557148bb395ce671d68005b4	19	139.705	334.173	144.059	306.212	1.87803	149.219	322.473	0.888063
	BSA_static-96	BSA_static	1724f87e04ccff2a557148bb395ce671d68005b4	24	522.681	432.618	488.892	465.281	4.00127	508.963	441.983	3.74062
	BSA_static-96	BSA_static	1724f87e04ccff2a557148bb395ce671d68005b4	26	891.954	434.082	881.599	433.576	2.19527	892.271	448.385	4.73458
	BSA_static-96	BSA_static	1724f87e04ccff2a557148bb395ce671d68005b4	27	262.676	462.136	226.754	478.598	2.40459	238.035	488.837	3.9671
	BSA_static-96	BSA_static	1724f87e04ccff2a557148bb395ce671d68005b4	28	77.7745	398.626	86.8667	416.672	5.31327	85.1972	414.236	5.15626
	BSA_static-96	BSA_static	1724f87e04ccff2a557148bb395ce671d68005b4	29	925.139	483.619	914.425	493.118	3.54054	927.143	487.756	5.16329
	BSA_static-96	BSA_static	1724f87e04ccff2a557148bb395ce671d68005b4	30	753.601	547.363	751.464	553.867	0.81366	740.259	565.724	4.08402
	BSA_static-96	BSA_static	1724f87e04ccff2a557148bb395ce671d68005b4	32	705.558	481.805	699.257	476.257	1.19677	693.006	492.183	3.83243
	BSA_static-96	BSA_static	1724f87e04ccff2a557148bb395ce671d68005b4	33	304.586	514.859	265.868	555.322	3.99063	282.585	536.331	3.9148
	BSA_static-96	BSA_static	1724f87e04ccff2a557148bb395ce671d68005b4	34	525.823	563.056	492.518	582.354	3.18882	512.618	581.404	4.08857
	BSA_static-96	BSA_static	1724f87e04ccff2a557148bb395ce671d68005b4	35	808.048	578.518	828.02	547.546	1.50872	827.026	563.549	0.667844
	BSA_static-96	BSA_static	1724f87e04ccff2a557148bb395ce671d68005b4	36	296.387	599.796	306.2	585.03	2.71145	309.844	586.702	0.771752
	BSA_static-96	BSA_static	1724f87e04ccff2a557148bb395ce671d68005b4	37	835.244	628.497	855.399	620.038	5.58005	845.541	611.682	1.02132
	BSA_static-96	BSA_static	1724f87e04ccff2a557148bb395ce671d68005b4	40	301.427	663.153	319.004	650.439	0.105621	307.15	651.695	1.10754
	BSA_static-96	BSA_static	1724f87e04ccff2a557148bb395ce671d68005b4	41	148.509	677.758	174.353	669.98	3.94455	182.517	661.524	0.445382
	BSA_static-96	BSA_static	1724f87e04ccff2a557148bb395ce671d68005b4	42	838.362	684.121	813.959	697.274	3.76523	846.765	673.672	0.89353
	BSA_static-96	BSA_static	1724f87e04ccff2a557148bb395ce671d68005b4	43	403.528	694.779	375.101	692.397	5.84082	368.422	689.234	2.98494
	BSA_static-96	BSA_static	1724f87e04ccff2a557148bb395ce671d68005b4	44	639.618	722.572	653.805	736.736	4.3168	658.586	725.286	6.14109
	BSA_static-96	BSA_static	1724f87e04ccff2a557148bb395ce671d68005b4	46	757.644	819.838	770.775	806.765	1.41595	767.501	827.742	5.60724
	BSA_static-96	BSA_static	1724f87e04ccff2a557148bb395ce671d68005b4	52	589.264	839.18	574.923	845.965	1.59494	575.121	854.157	3.95561
	BSA_static-96	BSA_static	1724f87e04ccff2a557148bb395ce671d68005b4	53	380.385	867.387	392.459	897.805	2.73567	413.092	906.673	5.40667
	BSA_static-95	BSA_static	e83502bb99c84de29919f29acb97ab1c01399b8d	7	503.941	72.7035	529.021	85.4	6.16877	522.732	84.6772	5.71584
	BSA_static-95	BSA_static	e83502bb99c84de29919f29acb97ab1c01399b8d	8	469.198	122.799	482.137	122.225	0.873989	476.264	129.242	5.54391
	BSA_static-95	BSA_static	e83502bb99c84de29919f29acb97ab1c01399b8d	10	355.529	165.364	361.58	181.782	5.58556	347.608	170.071	3.67782
	BSA_static-95	BSA_static	e83502bb99c84de29919f29acb97ab1c01399b8d	11	651.316	165.674	644.525	175.817	4.13056	653.638	161.963	1.01171
	BSA_static-95	BSA_static	e83502bb99c84de29919f29acb97ab1c01399b8d	12	170.643	247.221	151.779	290.849	4.44308	159.851	261.605	4.06872
	BSA_static-95	BSA_static	e83502bb99c84de29919f29acb97ab1c01399b8d	13	435.798	223.97	453.915	221.555	3.78282	472.114	207.97	0.414983
	BSA_static-95	BSA_static	e83502bb99c84de29919f29acb97ab1c01399b8d	14	607.762	271.605	582.449	281.858	3.08053	599.236	282.885	4.06516
	BSA_static-95	BSA_static	e83502bb99c84de29919f29acb97ab1c01399b8d	15	497.49	275.421	467.154	286.197	3.30603	487.767	282.777	3.78922
	BSA_static-95	BSA_static	e83502bb99c84de29919f29acb97ab1c01399b8d	19	276.634	474.056	286.616	441.11	2.08452	298.308	461.831	0.513573
	BSA_static-95	BSA_static	e83502bb99c84de29919f29acb97ab1c01399b8d	20	767.338	334.401	756.425	325.038	2.39541	765.468	333.398	2.64945
	BSA_static-95	BSA_static	e83502bb99c84de29919f29acb97ab1c01399b8d	21	381.605	329.606	395.321	317.648	1.01166	384.139	335.517	5.11733
	BSA_static-95	BSA_static	e83502bb99c84de29919f29acb97ab1c01399b8d	22	858.148	369.002	863.826	376.897	5.10789	856.241	358.728	1.75432
	BSA_static-95	BSA_static	e83502bb99c84de29919f29acb97ab1c01399b8d	23	702.557	348.654	716.953	344.872	0.602465	707.44	351.415	5.76858
	BSA_static-95	BSA_static	e83502bb99c84de29919f29acb97ab1c01399b8d	24	519.039	377.916	514.086	364.136	4.37657	523.828	336.226	1.45642
	BSA_static-95	BSA_static	e83502bb99c84de29919f29acb97ab1c01399b8d	25	192.167	423.317	170.39	433.5	3.74018	186.252	422.681	3.03438
	BSA_static-95	BSA_static	e83502bb99c84de29919f29acb97ab1c01399b8d	26	147.094	414.003	145.439	415.698	2.74257	153.584	419.132	5.61433
	BSA_static-95	BSA_static	e83502bb99c84de29919f29acb97ab1c01399b8d	30	335.959	437.096	325.154	469.591	4.4775	331.591	442.695	4.04982
	BSA_static-95	BSA_static	e83502bb99c84de29919f29acb97ab1c01399b8d	31	704.66	400.747	693.348	403.364	5.01981	691.626	397.94	2.92948
	BSA_static-95	BSA_static	e83502bb99c84de29919f29acb97ab1c01399b8d	32	696.964	459.409	732.878	458.136	2.27041	734.711	460.314	6.25922
	BSA_static-95	BSA_static	e83502bb99c84de29919f29acb97ab1c01399b8d	35	403.214	564.164	416.369	573.349	3.11418	445.785	574.156	6.05265
	BSA_static-95	BSA_static	e83502bb99c84de29919f29acb97ab1c01399b8d	36	590.077	507.018	628.099	518.428	3.00832	655.93	522.159	6.05718
	BSA_static-95	BSA_static	e83502bb99c84de29919f29acb97ab1c01399b8d	39	541.328	629.93	485.349	569.692	2.04266	500.163	598.722	2.49291
	BSA_static-95	BSA_static	e83502bb99c84de29919f29acb97ab1c01399b8d	40	820.625	552.963	820.14	526.983	0.831979	807.773	540.559	2.37396
	BSA_static-95	BSA_static	e83502bb99c84de29919f29acb97ab1c01399b8d	42	948.145	587.978	957.11	605.732	3.56377	969.488	600.172	5.76411
	BSA_static-95	BSA_static	e83502bb99c84de29919f29acb97ab1c01399b8d	44	421.23	676.936	365.606	667.968	4.43058	370.87	649.786	2.64714
	BSA_static-95	BSA_static	e83502bb99c84de29919f29acb97ab1c01399b8d	46	164.066	739.526	172.295	764.456	4.65933	173.097	749.349	5.45578
	BSA_static-95	BSA_static	e83502bb99c84de29919f29acb97ab1c01399b8d	47	302.438	820.06	307.372	845.003	4.46531	314.668	816.077	0.314817
	BSA_static-95	BSA_static	e83502bb99c84de29919f29acb97ab1c01399b8d	48	831.604	744.671	829.169	744.892	2.41729	839.492	754.024	5.41297
	BSA_static-95	BSA_static	e83502bb99c84de29919f29acb97ab1c01399b8d	49	344.635	764.821	336.417	744.603	1.55624	335.999	773.309	3.91838
	BSA_static-95	BSA_static	e83502bb99c84de29919f29acb97ab1c01399b8d	51	736.377	847.254	743.503	856.968	5.30864	738.177	849.121	5.47943
	BSA_static-95	BSA_static	e83502bb99c84de29919f29acb97ab1c01399b8d	52	861.604	841.096	859.78	841.394	1.84543	861.291	846.759	4.6572
	BSA_static-94	BSA_static	f1735d64ce7b46ec9a499aa4d59c9503aa02b3f9	12	492.738	145.258	513.81	143.563	5.94809	499.044	138.42	0.825786
	BSA_static-94	BSA_static	f1735d64ce7b46ec9a499aa4d59c9503aa02b3f9	13	762.605	95.3803	760.526	94.7368	3.37552	772.902	91.7879	0.335676
	BSA_static-94	BSA_static	f1735d64ce7b46ec9a499aa4d59c9503aa02b3f9	16	333.101	225.333	284.661	209.403	4.50878	286.368	201.133	2.66377
	BSA_static-94	BSA_static	f1735d64ce7b46ec9a499aa4d59c9503aa02b3f9	17	595.764	139.06	639.839	128.5	0.274685	605.404	138.204	0.0885323
	BSA_static-94	BSA_static	f1735d64ce7b46ec9a499aa4d59c9503aa02b3f9	19	132.15	174.092	140.017	181.82	2.09165	142.988	186.999	5.41093
	BSA_static-94	BSA_static	f1735d64ce7b46ec9a499aa4d59c9503aa02b3f9	20	690.755	153.957	704.626	147.604	0.724497	695.51	155.673	5.93683
	BSA_static-94	BSA_static	f1735d64ce7b46ec9a499aa4d59c9503aa02b3f9	21	625.289	242.394	633.552	242.587	0.190471	629.354	243.396	6.04148
	BSA_static-94	BSA_static	f1735d64ce7b46ec9a499aa4d59c9503aa02b3f9	22	543.564	244.907	551.595	257.13	5.34076	541.723	243.543	2.50374
	BSA_static-94	BSA_static	f1735d64ce7b46ec9a499aa4d59c9503aa02b3f9	23	691.626	235.936	710.316	248.438	5.47452	704.673	242.525	5.81552
	BSA_static-94	BSA_static	f1735d64ce7b46ec9a499aa4d59c9503aa02b3f9	24	765.742	342.356	767.84	349.609	1.75978	771.633	369.44	4.92658
	BSA_static-94	BSA_static	f1735d64ce7b46ec9a499aa4d59c9503aa02b3f9	25	179.374	270.164	178.261	285.95	4.62043	179.274	274.971	4.69152
	BSA_static-94	BSA_static	f1735d64ce7b46ec9a499aa4d59c9503aa02b3f9	28	647.196	359.913	686.831	412.038	5.3317	677.126	398.425	5.37306
	BSA_static-94	BSA_static	f1735d64ce7b46ec9a499aa4d59c9503aa02b3f9	29	850.189	377.29	874.622	422.149	4.90153	872.966	413.498	5.27391
	BSA_static-94	BSA_static	f1735d64ce7b46ec9a499aa4d59c9503aa02b3f9	30	445.058	370.917	428.497	364.892	0.590945	418.356	371.696	3.17074
	BSA_static-94	BSA_static	f1735d64ce7b46ec9a499aa4d59c9503aa02b3f9	31	266.472	350.115	281.304	352.01	6.17076	269.802	350.712	6.10594
	BSA_static-94	BSA_static	f1735d64ce7b46ec9a499aa4d59c9503aa02b3f9	34	347.058	403.17	337.23	394.275	0.971119	328.999	406.314	3.31399
	BSA_static-94	BSA_static	f1735d64ce7b46ec9a499aa4d59c9503aa02b3f9	36	152.572	424.525	141.68	445.108	4.18669	147.929	434.337	4.27039
	BSA_static-94	BSA_static	f1735d64ce7b46ec9a499aa4d59c9503aa02b3f9	37	249.354	417.148	239.683	420.834	3.62334	246.217	417.418	3.22738
	BSA_static-94	BSA_static	f1735d64ce7b46ec9a499aa4d59c9503aa02b3f9	38	730.737	441.253	715.268	428.536	3.21179	720.292	428.183	2.24502
	BSA_static-94	BSA_static	f1735d64ce7b46ec9a499aa4d59c9503aa02b3f9	39	662.745	508.137	682.686	518.97	5.82573	669.828	512.64	5.71685
	BSA_static-94	BSA_static	f1735d64ce7b46ec9a499aa4d59c9503aa02b3f9	40	255.981	474.542	243.552	479.409	3.08525	248.212	479.671	3.72518
	BSA_static-94	BSA_static	f1735d64ce7b46ec9a499aa4d59c9503aa02b3f9	41	722.674	507.542	698.86	491.725	2.79199	720.134	499.481	1.8761
	BSA_static-94	BSA_static	f1735d64ce7b46ec9a499aa4d59c9503aa02b3f9	42	346.059	500.229	338.647	502.144	3.59708	346.886	498.108	1.19883
	BSA_static-94	BSA_static	f1735d64ce7b46ec9a499aa4d59c9503aa02b3f9	43	850.337	525.971	853.806	504.871	1.95881	863.742	529.179	6.04832
	BSA_static-94	BSA_static	f1735d64ce7b46ec9a499aa4d59c9503aa02b3f9	44	161.794	487.327	166.765	489.756	3.33795	181.864	486.753	0.028623
	BSA_static-94	BSA_static	f1735d64ce7b46ec9a499aa4d59c9503aa02b3f9	46	495.085	531.167	504.725	537.922	6.15688	470.656	533.596	3.2407
	BSA_static-94	BSA_static	f1735d64ce7b46ec9a499aa4d59c9503aa02b3f9	47	241.133	518.441	217.511	509.467	3.01746	230.484	511.085	2.53712
	BSA_static-94	BSA_static	f1735d64ce7b46ec9a499aa4d59c9503aa02b3f9	48	228.606	584.51	246.823	559.899	0.8355	232.65	575.568	1.14611
	BSA_static-94	BSA_static	f1735d64ce7b46ec9a499aa4d59c9503aa02b3f9	50	672.645	585.541	716.568	606.881	5.578	709.47	600.839	5.88945
	BSA_static-94	BSA_static	f1735d64ce7b46ec9a499aa4d59c9503aa02b3f9	51	451.951	614.676	437.161	596.572	2.56588	464.863	614.553	0.00952645
	BSA_static-94	BSA_static	f1735d64ce7b46ec9a499aa4d59c9503aa02b3f9	52	792.704	610.405	765.667	598.327	2.55094	782.977	609.933	3.0931
	BSA_static-94	BSA_static	f1735d64ce7b46ec9a499aa4d59c9503aa02b3f9	53	662.802	648.763	707.009	648.601	0.458105	691.923	656.04	6.03831
	BSA_static-94	BSA_static	f1735d64ce7b46ec9a499aa4d59c9503aa02b3f9	54	916.368	621.874	922.85	629.264	4.95431	921.342	623.153	6.03152
	BSA_static-94	BSA_static	f1735d64ce7b46ec9a499aa4d59c9503aa02b3f9	55	901.996	684.029	903.819	673.683	2.53555	911.679	679.131	0.468285
	BSA_static-94	BSA_static	f1735d64ce7b46ec9a499aa4d59c9503aa02b3f9	57	64.6528	641.527	97.8534	623.336	0.748779	88.1923	632.314	0.373026
	BSA_static-94	BSA_static	f1735d64ce7b46ec9a499aa4d59c9503aa02b3f9	59	135.814	716.642	119.911	710.175	5.01369	118.386	705.268	2.56337
	BSA_static-94	BSA_static	f1735d64ce7b46ec9a499aa4d59c9503aa02b3f9	60	341.156	739.064	323.611	759.345	3.52706	339.506	752.895	4.5937
	BSA_static-94	BSA_static	f1735d64ce7b46ec9a499aa4d59c9503aa02b3f9	61	214.01	704.699	208.434	704.036	2.98687	212.581	704.682	3.12977
	BSA_static-94	BSA_static	f1735d64ce7b46ec9a499aa4d59c9503aa02b3f9	62	587.977	726.998	550.919	729.297	1.56317	550.811	743.432	3.5579
	BSA_static-94	BSA_static	f1735d64ce7b46ec9a499aa4d59c9503aa02b3f9	63	271.19	740.259	265.479	760.526	4.5966	268.4	735.408	2.09277
	BSA_static-94	BSA_static	f1735d64ce7b46ec9a499aa4d59c9503aa02b3f9	64	400.41	775.903	405.05	802.332	1.50558	404.107	816.774	4.8026
	BSA_static-94	BSA_static	f1735d64ce7b46ec9a499aa4d59c9503aa02b3f9	67	804.645	848.331	829.947	851.123	4.22403	832.45	846.412	0.068888
	BSA_static-94	BSA_static	f1735d64ce7b46ec9a499aa4d59c9503aa02b3f9	68	515.582	840.437	489.684	853.312	5.34508	480.312	840.531	3.14426
	BSA_static-94	BSA_static	f1735d64ce7b46ec9a499aa4d59c9503aa02b3f9	70	154.355	854.126	158.098	840.991	3.68359	168.536	834.706	0.940079
	BSA_static-94	BSA_static	f1735d64ce7b46ec9a499aa4d59c9503aa02b3f9	71	418.577	852.691	417.748	827.608	1.70125	419.649	842.101	1.46992
	BSA_static-94	BSA_static	f1735d64ce7b46ec9a499aa4d59c9503aa02b3f9	72	269.9	835.445	275.012	855.803	5.42347	265.025	844.21	4.20479
	BSA_static-94	BSA_static	f1735d64ce7b46ec9a499aa4d59c9503aa02b3f9	74	358.216	910.236	342.297	862.98	0.542832	333.962	868.008	2.09214
	BSA_static-94	BSA_static	f1735d64ce7b46ec9a499aa4d59c9503aa02b3f9	75	246.622	896.9	241.25	906.103	4.45961	247.011	883.799	1.54107
	BSA_static-94	BSA_static	f1735d64ce7b46ec9a499aa4d59c9503aa02b3f9	80	217.118	960.549	219.082	959.267	5.58026	210.203	951.743	2.23645
	BSA_static-93	BSA_static	46aaac0c760fc932ac4790517c628697e1b52773	8	244.608	159.914	263.802	157.705	4.13806	276.66	137.834	0.603233
	BSA_static-93	BSA_static	46aaac0c760fc932ac4790517c628697e1b52773	10	360.546	181.323	372.941	176.259	0.453821	361.16	182.005	5.44532
	BSA_static-93	BSA_static	46aaac0c760fc932ac4790517c628697e1b52773	12	657.587	142.152	662.515	128.892	4.2197	671.96	111.297	1.13486
	BSA_static-93	BSA_static	46aaac0c760fc932ac4790517c628697e1b52773	13	579.15	160.834	592.613	155.012	0.339753	590.507	155.756	0.420446
	BSA_static-93	BSA_static	46aaac0c760fc932ac4790517c628697e1b52773	14	232.046	250.748	252.528	234.835	3.99111	256.998	229.751	0.699533
	BSA_static-93	BSA_static	46aaac0c760fc932ac4790517c628697e1b52773	15	525.605	221.293	514.711	222.705	2.92525	525.703	225.121	4.73797
	BSA_static-93	BSA_static	46aaac0c760fc932ac4790517c628697e1b52773	17	548.244	294.296	564.506	301.199	3.90668	580.133	286.194	0.248802
	BSA_static-93	BSA_static	46aaac0c760fc932ac4790517c628697e1b52773	21	724.21	364.678	734.714	351.029	1.02507	729.509	359.601	0.76398
	BSA_static-93	BSA_static	46aaac0c760fc932ac4790517c628697e1b52773	22	294.028	385.688	302.524	398.362	3.13595	306.936	398.387	5.50598
	BSA_static-93	BSA_static	46aaac0c760fc932ac4790517c628697e1b52773	24	583.325	418.446	595.237	440.464	4.40592	599.469	427.089	5.79165
	BSA_static-93	BSA_static	46aaac0c760fc932ac4790517c628697e1b52773	31	336.23	477.19	328.016	452.884	0.67258	317.234	461.471	2.45033
	BSA_static-93	BSA_static	46aaac0c760fc932ac4790517c628697e1b52773	32	759.783	485.558	733.412	501.602	0.865806	729.43	506.281	3.74064
	BSA_static-93	BSA_static	46aaac0c760fc932ac4790517c628697e1b52773	33	510.781	514.007	521.025	510.535	0.518392	510.001	516.823	4.442
	BSA_static-93	BSA_static	46aaac0c760fc932ac4790517c628697e1b52773	35	597.103	515.056	582.392	516.519	2.74466	596.844	522.577	4.67802
	BSA_static-93	BSA_static	46aaac0c760fc932ac4790517c628697e1b52773	37	691.098	556.605	694.738	558.524	3.95857	708.176	544.21	0.627836
	BSA_static-93	BSA_static	46aaac0c760fc932ac4790517c628697e1b52773	38	441.05	565.323	417.244	557.52	1.62514	417.655	565.089	3.13157
	BSA_static-93	BSA_static	46aaac0c760fc932ac4790517c628697e1b52773	40	837.547	698.809	814.595	739.455	3.59819	829.433	732.166	4.47378
	BSA_static-93	BSA_static	46aaac0c760fc932ac4790517c628697e1b52773	41	793.768	657.902	799.694	670.018	0.547144	785.624	678.589	4.33735
	BSA_static-93	BSA_static	46aaac0c760fc932ac4790517c628697e1b52773	42	656.253	641.05	626.137	654.26	2.26373	631.222	660.384	3.79929
	BSA_static-93	BSA_static	46aaac0c760fc932ac4790517c628697e1b52773	43	527.144	631.335	503.211	631.347	1.23225	497.832	646.626	3.62242
	BSA_static-93	BSA_static	46aaac0c760fc932ac4790517c628697e1b52773	44	408.077	634.555	437.363	622.537	0.656054	427.053	630.474	0.211871
	BSA_static-93	BSA_static	46aaac0c760fc932ac4790517c628697e1b52773	45	302.831	632.63	314.155	626.124	1.70036	316.315	642.704	5.64155
	BSA_static-93	BSA_static	46aaac0c760fc932ac4790517c628697e1b52773	47	280.495	679.039	283.092	671.497	2.98908	304.563	674.797	0.174458
	BSA_static-93	BSA_static	46aaac0c760fc932ac4790517c628697e1b52773	49	243.48	707.659	263.907	705.514	0.153984	243.901	708.619	5.1255
	BSA_static-93	BSA_static	46aaac0c760fc932ac4790517c628697e1b52773	50	168.309	720.451	164.284	730.72	5.5448	150.047	717.762	2.99542
	BSA_static-93	BSA_static	46aaac0c760fc932ac4790517c628697e1b52773	51	688.836	723.642	689.368	717.523	4.26773	692.034	711.928	1.30423
	BSA_static-93	BSA_static	46aaac0c760fc932ac4790517c628697e1b52773	52	381.778	705.057	387.179	697.185	5.99934	368.331	691.686	2.35906
	BSA_static-93	BSA_static	46aaac0c760fc932ac4790517c628697e1b52773	54	499.478	730.807	502.426	729.223	0.524792	494.689	733.703	3.68544
	BSA_static-93	BSA_static	46aaac0c760fc932ac4790517c628697e1b52773	55	165.506	788.482	176.972	769.436	1.72207	178.144	777.124	0.732122
	BSA_static-93	BSA_static	46aaac0c760fc932ac4790517c628697e1b52773	56	419.554	802.006	405.937	793.661	0.694383	393.811	803.758	3.20954
	BSA_static-93	BSA_static	46aaac0c760fc932ac4790517c628697e1b52773	57	565.302	774.658	562.683	773.856	3.03686	565.18	774.119	1.79427
	BSA_static-93	BSA_static	46aaac0c760fc932ac4790517c628697e1b52773	58	388.166	873.289	374.406	846.234	1.88943	379.616	862.028	2.22021
	BSA_static-93	BSA_static	46aaac0c760fc932ac4790517c628697e1b52773	59	653.952	799.811	639.351	808.951	4.72525	639.199	797.139	2.96244
	BSA_static-93	BSA_static	46aaac0c760fc932ac4790517c628697e1b52773	61	755.252	835.075	750.919	862.832	4.54788	755.292	836.495	4.74059
	BSA_static-93	BSA_static	46aaac0c760fc932ac4790517c628697e1b52773	62	269.525	841.562	276.976	846.39	1.76576	280.013	861.771	5.1911
	BSA_static-93	BSA_static	46aaac0c760fc932ac4790517c628697e1b52773	64	557.091	829.95	568.22	825.88	1.00016	561.31	836.645	5.2748
	BSA_static-93	BSA_static	46aaac0c760fc932ac4790517c628697e1b52773	65	505.551	857.412	497.824	861.094	3.45209	508.452	857.684	6.18969
	BSA_static-93	BSA_static	46aaac0c760fc932ac4790517c628697e1b52773	66	269.681	924.111	278.511	904.185	1.112	274.579	912.145	1.18226
	BSA_static-93	BSA_static	46aaac0c760fc932ac4790517c628697e1b52773	67	705.769	880.252	690.558	877.802	3.16849	704.609	877.424	1.95983
	BSA_static-93	BSA_static	46aaac0c760fc932ac4790517c628697e1b52773	68	651.68	864.267	672.231	877.901	5.63125	652.91	863.154	0.735374
	BSA_static-93	BSA_static	46aaac0c760fc932ac4790517c628697e1b52773	69	588.612	914.63	597.686	898.147	5.91084	584.79	893.11	1.74655
	BSA_static-93	BSA_static	46aaac0c760fc932ac4790517c628697e1b52773	71	539.917	917.287	545.119	924.296	5.61848	532.677	914.545	2.7796
	BSA_static-93	BSA_static	46aaac0c760fc932ac4790517c628697e1b52773	74	647.873	934.319	657.492	935.721	5.8547	655.437	934.782	6.22195
	BSA_static-92	BSA_static	45c2b5c2c28d91e6040fc15ea74d8a83dd2c537e	7	628.181	81.883	619.137	77.1726	2.76412	635.484	83.6542	6.04526
	BSA_static-92	BSA_static	45c2b5c2c28d91e6040fc15ea74d8a83dd2c537e	8	405.618	61.4504	405.391	62.0178	2.22699	412.881	71.745	5.32676
	BSA_static-92	BSA_static	45c2b5c2c28d91e6040fc15ea74d8a83dd2c537e	9	477.177	114.872	434.817	116.83	4.60224	436.834	98.5924	2.75805
	BSA_static-92	BSA_static	45c2b5c2c28d91e6040fc15ea74d8a83dd2c537e	11	325.643	146.356	320.214	162.918	3.34158	323.914	162.168	4.60343
	BSA_static-92	BSA_static	45c2b5c2c28d91e6040fc15ea74d8a83dd2c537e	14	386.86	227.612	387.974	230.131	1.1803	384.148	239.424	4.48672
	BSA_static-92	BSA_static	45c2b5c2c28d91e6040fc15ea74d8a83dd2c537e	16	472.363	215.251	471.782	203.429	1.55113	471.539	215.802	3.73133
	BSA_static-92	BSA_static	45c2b5c2c28d91e6040fc15ea74d8a83dd2c537e	17	177.377	203.84	207.107	209.783	0.0344249	190.087	210.369	5.80867
	BSA_static-92	BSA_static	45c2b5c2c28d91e6040fc15ea74d8a83dd2c537e	18	674.336	344.809	678.707	377.5	2.21806	682.042	381.913	4.91718
	BSA_static-92	BSA_static	45c2b5c2c28d91e6040fc15ea74d8a83dd2c537e	19	548.061	229.999	549.189	233.033	4.71668	549.147	223.197	1.41259
	BSA_static-92	BSA_static	45c2b5c2c28d91e6040fc15ea74d8a83dd2c537e	20	796.927	359.489	779.421	346.745	4.86472	777.406	333.618	2.21721
	BSA_static-92	BSA_static	45c2b5c2c28d91e6040fc15ea74d8a83dd2c537e	21	247.314	247.1	249.142	249.773	6.00764	233.022	245.215	3.01051
	BSA_static-92	BSA_static	45c2b5c2c28d91e6040fc15ea74d8a83dd2c537e	22	145.567	262.055	153.142	275.518	3.9267	163.287	265.379	6.09775
	BSA_static-92	BSA_static	45c2b5c2c28d91e6040fc15ea74d8a83dd2c537e	24	600.866	316.169	600.244	271.513	1.64719	601.954	293.862	1.52205
	BSA_static-92	BSA_static	45c2b5c2c28d91e6040fc15ea74d8a83dd2c537e	25	442.54	355.674	428.492	350.447	2.45536	454.756	371.957	5.35604
	BSA_static-92	BSA_static	45c2b5c2c28d91e6040fc15ea74d8a83dd2c537e	26	368.165	415.225	368.715	413.133	5.26693	363.75	405.115	1.98262
	BSA_static-92	BSA_static	45c2b5c2c28d91e6040fc15ea74d8a83dd2c537e	27	755.91	438.004	751.281	413.084	0.167176	738.365	415.264	2.22795
	BSA_static-92	BSA_static	45c2b5c2c28d91e6040fc15ea74d8a83dd2c537e	28	158.707	378.165	144.439	369.373	2.74112	156.415	374.443	2.12271
	BSA_static-92	BSA_static	45c2b5c2c28d91e6040fc15ea74d8a83dd2c537e	30	238.337	461.769	229.386	463.12	5.19358	221.577	448.164	2.45973
	BSA_static-92	BSA_static	45c2b5c2c28d91e6040fc15ea74d8a83dd2c537e	31	867.506	523.557	883.929	533.949	0.294371	872.887	537.297	5.08565
	BSA_static-92	BSA_static	45c2b5c2c28d91e6040fc15ea74d8a83dd2c537e	33	185.267	502.177	168.71	482.801	2.27695	180.008	496.048	2.28004
	BSA_static-92	BSA_static	45c2b5c2c28d91e6040fc15ea74d8a83dd2c537e	34	649.961	518.679	634.5	515.496	5.59081	631.005	512.597	2.83114
	BSA_static-92	BSA_static	45c2b5c2c28d91e6040fc15ea74d8a83dd2c537e	35	798.605	562.651	804.733	558.442	0.637169	794.628	565.922	3.82992
	BSA_static-92	BSA_static	45c2b5c2c28d91e6040fc15ea74d8a83dd2c537e	36	452.04	541.238	407.888	538.93	3.33506	427.663	535.055	2.8932
	BSA_static-92	BSA_static	45c2b5c2c28d91e6040fc15ea74d8a83dd2c537e	37	893.475	640.11	883.8	647.5	4.42784	896.811	603.015	1.48111
	BSA_static-92	BSA_static	45c2b5c2c28d91e6040fc15ea74d8a83dd2c537e	38	233.371	575.508	249.73	571.5	0.194126	229.641	575.449	3.12593
	BSA_static-92	BSA_static	45c2b5c2c28d91e6040fc15ea74d8a83dd2c537e	39	433.109	640.835	410.359	638.496	2.33608	418.283	646.746	3.52099
	BSA_static-92	BSA_static	45c2b5c2c28d91e6040fc15ea74d8a83dd2c537e	41	597.052	600.714	539.687	605.501	5.34192	534.201	597.97	3.09796
	BSA_static-92	BSA_static	45c2b5c2c28d91e6040fc15ea74d8a83dd2c537e	42	713.202	692.155	715.385	708.731	0.330086	695.704	715.474	4.06864
	BSA_static-92	BSA_static	45c2b5c2c28d91e6040fc15ea74d8a83dd2c537e	43	123.668	649.986	126.375	639.131	1.20132	123.089	647.617	1.81043
	BSA_static-92	BSA_static	45c2b5c2c28d91e6040fc15ea74d8a83dd2c537e	44	255.725	645.178	259.956	650.829	1.13772	256.116	659.135	4.74036
	BSA_static-92	BSA_static	45c2b5c2c28d91e6040fc15ea74d8a83dd2c537e	47	588.809	666.964	562.763	680.454	3.79786	586.71	662.011	1.97149
	BSA_static-92	BSA_static	45c2b5c2c28d91e6040fc15ea74d8a83dd2c537e	48	645.283	712.454	645.034	717.913	0.0769684	640.798	718.24	4.05297
	BSA_static-92	BSA_static	45c2b5c2c28d91e6040fc15ea74d8a83dd2c537e	49	141.306	774.52	145.326	753.421	2.08544	147.861	757.905	1.19501
	BSA_static-92	BSA_static	45c2b5c2c28d91e6040fc15ea74d8a83dd2c537e	50	591.566	717.35	588.938	712.205	2.19986	595.706	721.507	5.49576
	BSA_static-92	BSA_static	45c2b5c2c28d91e6040fc15ea74d8a83dd2c537e	51	372.796	732.488	361.585	712.744	2.4433	380.894	728.952	0.41167
	BSA_static-92	BSA_static	45c2b5c2c28d91e6040fc15ea74d8a83dd2c537e	52	329.138	797.465	329.536	793.708	0.499384	312.041	803.252	3.46796
	BSA_static-92	BSA_static	45c2b5c2c28d91e6040fc15ea74d8a83dd2c537e	59	479.835	865.149	476.753	834.507	3.8237	492.125	822.023	1.29317
	BSA_static-92	BSA_static	45c2b5c2c28d91e6040fc15ea74d8a83dd2c537e	60	681.175	819.738	671.591	832.715	3.99251	680.148	822.955	4.40336
	BSA_static-92	BSA_static	45c2b5c2c28d91e6040fc15ea74d8a83dd2c537e	61	547.443	917.299	537.57	899.743	4.94744	533.726	883.69	1.9583
	BSA_static-92	BSA_static	45c2b5c2c28d91e6040fc15ea74d8a83dd2c537e	62	192.309	902.1	182.541	891.562	2.01301	195.864	919.699	4.91171
	BSA_static-92	BSA_static	45c2b5c2c28d91e6040fc15ea74d8a83dd2c537e	63	649.474	855.14	671.612	860.981	5.96964	642.454	851.526	2.66618
	BSA_static-92	BSA_static	45c2b5c2c28d91e6040fc15ea74d8a83dd2c537e	64	152.527	899.218	169.858	895.691	0.639691	147.822	912.088	4.36187
	BSA_static-92	BSA_static	45c2b5c2c28d91e6040fc15ea74d8a83dd2c537e	65	692.412	933.675	638.805	913.762	3.5463	660.605	904.425	2.39805
	BSA_static-92	BSA_static	45c2b5c2c28d91e6040fc15ea74d8a83dd2c537e	68	829.279	930.057	810.982	944.612	5.3315	802.242	932.346	3.22607
	BSA_static-91	BSA_static	7756b006d10107b3a6149a2f81e74d28c13632c0	17	675.632	103.833	674.238	92.2262	1.7308	678.145	116.434	4.9092
	BSA_static-91	BSA_static	7756b006d10107b3a6149a2f81e74d28c13632c0	18	863.819	78.6568	861.353	60.4689	1.85796	865.222	73.5706	1.30162
	BSA_static-91	BSA_static	7756b006d10107b3a6149a2f81e74d28c13632c0	19	516.302	85.3504	510.731	73.9768	0.297759	480.303	83.3148	3.08511
	BSA_static-91	BSA_static	7756b006d10107b3a6149a2f81e74d28c13632c0	20	776.852	133.167	766.23	132.558	0.708134	750.276	146.219	3.59814
	BSA_static-91	BSA_static	7756b006d10107b3a6149a2f81e74d28c13632c0	21	438.353	109.794	436.886	135.712	4.6433	438.615	110.721	4.98757
	BSA_static-91	BSA_static	7756b006d10107b3a6149a2f81e74d28c13632c0	22	948.242	126.524	952.232	120.79	6.16358	934.459	118.654	2.62277
	BSA_static-91	BSA_static	7756b006d10107b3a6149a2f81e74d28c13632c0	23	483.174	169.248	470.727	191.913	5.38872	457.735	175.726	3.39094
	BSA_static-91	BSA_static	7756b006d10107b3a6149a2f81e74d28c13632c0	24	607.624	219.645	622.961	200.862	4.75251	622.801	196.882	0.982769
	BSA_static-91	BSA_static	7756b006d10107b3a6149a2f81e74d28c13632c0	25	117.066	149.633	109.28	147.686	1.96706	115.893	163.49	4.62792
	BSA_static-91	BSA_static	7756b006d10107b3a6149a2f81e74d28c13632c0	26	914.263	172.962	930.935	170.028	0.582866	922.034	175.896	5.92218
	BSA_static-91	BSA_static	7756b006d10107b3a6149a2f81e74d28c13632c0	27	407.922	162.273	404.072	166.489	4.39323	408.427	153.309	1.51458
	BSA_static-91	BSA_static	7756b006d10107b3a6149a2f81e74d28c13632c0	28	295.305	243.581	309.106	255.272	5.02921	298.769	223.742	1.39793
	BSA_static-91	BSA_static	7756b006d10107b3a6149a2f81e74d28c13632c0	29	122.23	215.089	136.453	201.652	0.446927	122.225	208.471	1.57162
	BSA_static-91	BSA_static	7756b006d10107b3a6149a2f81e74d28c13632c0	32	356.481	205.345	359.206	224.574	5.80025	352.413	221.012	4.45836
	BSA_static-91	BSA_static	7756b006d10107b3a6149a2f81e74d28c13632c0	33	244.883	210.485	234.921	234.348	4.08146	247.062	217.728	5.00468
	BSA_static-91	BSA_static	7756b006d10107b3a6149a2f81e74d28c13632c0	34	647.118	256.46	644.493	270.051	4.43685	651.06	246.823	1.18251
	BSA_static-91	BSA_static	7756b006d10107b3a6149a2f81e74d28c13632c0	35	693.848	215.54	703.49	222.616	5.65682	692.577	214.72	2.5685
	BSA_static-91	BSA_static	7756b006d10107b3a6149a2f81e74d28c13632c0	36	748.754	217.641	752.058	246.058	4.88184	749.916	233.538	4.78537
	BSA_static-91	BSA_static	7756b006d10107b3a6149a2f81e74d28c13632c0	37	908.144	287.131	892.122	278.793	2.67512	921.711	293.692	5.83271
	BSA_static-91	BSA_static	7756b006d10107b3a6149a2f81e74d28c13632c0	38	393.667	238.405	379.127	221.144	2.07719	391.273	243.043	4.23578
	BSA_static-91	BSA_static	7756b006d10107b3a6149a2f81e74d28c13632c0	39	468.841	289.086	472.482	285.074	0.608673	455.639	296.813	3.67114
	BSA_static-91	BSA_static	7756b006d10107b3a6149a2f81e74d28c13632c0	40	200.517	308.677	182.981	305.677	3.0628	198.338	306.89	2.45482
	BSA_static-91	BSA_static	7756b006d10107b3a6149a2f81e74d28c13632c0	41	727.89	285.292	723.164	259.922	1.95818	728.457	272.895	1.52515
	BSA_static-91	BSA_static	7756b006d10107b3a6149a2f81e74d28c13632c0	42	143.096	306.125	145.079	268.693	1.2689	138.826	288.775	1.81215
	BSA_static-91	BSA_static	7756b006d10107b3a6149a2f81e74d28c13632c0	43	805.425	314.77	804.772	311.099	5.70601	777.077	293.066	2.48816
	BSA_static-91	BSA_static	7756b006d10107b3a6149a2f81e74d28c13632c0	45	423.686	300.015	419.246	307.817	4.61016	420.696	293.68	2.01184
	BSA_static-91	BSA_static	7756b006d10107b3a6149a2f81e74d28c13632c0	46	677.461	293.627	689.743	279.783	0.700957	675.039	292.192	2.60667
	BSA_static-91	BSA_static	7756b006d10107b3a6149a2f81e74d28c13632c0	47	344.86	307.943	357.381	317.328	5.08799	351.455	302.299	0.707849
	BSA_static-91	BSA_static	7756b006d10107b3a6149a2f81e74d28c13632c0	48	81.0173	353.877	78.0536	330.036	2.81246	104.146	338.948	0.573201
	BSA_static-91	BSA_static	7756b006d10107b3a6149a2f81e74d28c13632c0	49	372.146	375.071	375.731	328.958	1.77369	379.009	344.888	1.34723
	BSA_static-91	BSA_static	7756b006d10107b3a6149a2f81e74d28c13632c0	50	705.657	351.211	715.409	332.747	0.699808	702.531	343.59	1.95999
	BSA_static-91	BSA_static	7756b006d10107b3a6149a2f81e74d28c13632c0	51	598.205	404.104	608.932	388.084	4.21105	617.047	373.277	1.02217
	BSA_static-91	BSA_static	7756b006d10107b3a6149a2f81e74d28c13632c0	52	280.038	456.109	278.507	487.518	4.41076	292.434	442.752	0.822713
	BSA_static-91	BSA_static	7756b006d10107b3a6149a2f81e74d28c13632c0	53	657.193	374.254	664.039	358.182	0.588145	650.886	366.953	2.28332
	BSA_static-91	BSA_static	7756b006d10107b3a6149a2f81e74d28c13632c0	54	189.67	460.662	182.555	433.06	2.34757	201.434	452.268	0.61982
	BSA_static-91	BSA_static	7756b006d10107b3a6149a2f81e74d28c13632c0	57	790.841	425.546	751.129	448.272	2.34377	766.713	464.248	4.15491
	BSA_static-91	BSA_static	7756b006d10107b3a6149a2f81e74d28c13632c0	59	488.896	504.922	489.052	479.645	2.70317	497.659	483.68	1.1795
	BSA_static-91	BSA_static	7756b006d10107b3a6149a2f81e74d28c13632c0	60	112.172	511.691	97.3941	502.974	1.24859	84.5836	541.347	3.9631
	BSA_static-91	BSA_static	7756b006d10107b3a6149a2f81e74d28c13632c0	61	694.668	492.883	717.901	461.931	2.29184	740.342	487.463	0.11811
	BSA_static-91	BSA_static	7756b006d10107b3a6149a2f81e74d28c13632c0	62	890.444	526.043	912.497	503.811	2.15054	933.628	536.081	6.0548
	BSA_static-91	BSA_static	7756b006d10107b3a6149a2f81e74d28c13632c0	63	418.737	477.694	411.182	479.927	4.45488	413.18	472.342	2.37491
	BSA_static-91	BSA_static	7756b006d10107b3a6149a2f81e74d28c13632c0	64	376.167	483.868	389.507	491.289	5.51971	378.503	480.757	0.926782
	BSA_static-91	BSA_static	7756b006d10107b3a6149a2f81e74d28c13632c0	66	634.384	636.706	573.793	663.204	3.15944	604.949	662.648	3.86399
	BSA_static-91	BSA_static	7756b006d10107b3a6149a2f81e74d28c13632c0	67	544.429	576.675	527.259	582.227	2.85054	542.554	586.808	4.52937
	BSA_static-91	BSA_static	7756b006d10107b3a6149a2f81e74d28c13632c0	68	387.902	548.664	398.891	518.083	0.50568	374.999	531.312	2.21015
	BSA_static-91	BSA_static	7756b006d10107b3a6149a2f81e74d28c13632c0	69	47.573	580.073	51.3188	601.641	5.91432	42.2291	598.127	4.42461
	BSA_static-91	BSA_static	7756b006d10107b3a6149a2f81e74d28c13632c0	71	760.215	615.532	709.378	652.966	3.21601	737.713	650.853	4.14514
	BSA_static-91	BSA_static	7756b006d10107b3a6149a2f81e74d28c13632c0	72	154.957	659.804	151.429	659.81	3.32716	159.528	658.289	0.32006
	BSA_static-91	BSA_static	7756b006d10107b3a6149a2f81e74d28c13632c0	73	314.191	663.505	310.443	684.908	6.17049	299.852	683.709	4.09518
	BSA_static-91	BSA_static	7756b006d10107b3a6149a2f81e74d28c13632c0	74	891.136	603.413	884.944	619.955	3.93312	904.634	600.022	0.246105
	BSA_static-91	BSA_static	7756b006d10107b3a6149a2f81e74d28c13632c0	75	948.45	607.74	927.049	617.189	3.6571	949.773	604.313	1.20248
	BSA_static-91	BSA_static	7756b006d10107b3a6149a2f81e74d28c13632c0	76	262.059	626.658	266.505	648.501	4.12725	272.612	639.284	5.40857
	BSA_static-91	BSA_static	7756b006d10107b3a6149a2f81e74d28c13632c0	77	383.876	647.512	375.09	655.118	6.05099	359.287	651.381	3.29766
	BSA_static-91	BSA_static	7756b006d10107b3a6149a2f81e74d28c13632c0	78	953.1	653.127	963.435	636.796	1.47046	961.279	658.213	5.72693
	BSA_static-91	BSA_static	7756b006d10107b3a6149a2f81e74d28c13632c0	80	61.9353	710.084	57.6371	745.697	4.73139	56.7689	700.001	2.04428
	BSA_static-91	BSA_static	7756b006d10107b3a6149a2f81e74d28c13632c0	81	707.969	700.53	706.764	702.621	3.59415	717.804	697.253	0.321658
	BSA_static-91	BSA_static	7756b006d10107b3a6149a2f81e74d28c13632c0	82	821.501	677.05	813.137	684.685	3.62247	824.326	678.848	5.71642
	BSA_static-91	BSA_static	7756b006d10107b3a6149a2f81e74d28c13632c0	84	420.807	727.683	400.756	719.492	3.12949	419.439	719.718	1.74094
	BSA_static-91	BSA_static	7756b006d10107b3a6149a2f81e74d28c13632c0	85	851.704	734.274	848.103	743.281	0.763799	847.176	744.169	4.28322
	BSA_static-91	BSA_static	7756b006d10107b3a6149a2f81e74d28c13632c0	86	110.586	765.85	96.678	770.186	4.41108	104.399	745.343	1.86384
	BSA_static-91	BSA_static	7756b006d10107b3a6149a2f81e74d28c13632c0	87	200.063	763.865	202.548	739.281	3.44763	218.372	734.281	1.0166
	BSA_static-91	BSA_static	7756b006d10107b3a6149a2f81e74d28c13632c0	88	261.089	729.054	258.062	743.59	4.39006	260.946	734.955	4.68817
	BSA_static-91	BSA_static	7756b006d10107b3a6149a2f81e74d28c13632c0	89	756.955	767.458	745.922	764.071	2.95106	762.03	767.178	0.055145
	BSA_static-91	BSA_static	7756b006d10107b3a6149a2f81e74d28c13632c0	90	905.455	758.233	888.204	750.835	3.05027	910.15	752.845	0.854028
	BSA_static-91	BSA_static	7756b006d10107b3a6149a2f81e74d28c13632c0	91	639.191	784.238	625.583	787.917	3.6916	636.515	781.215	2.29532
	BSA_static-91	BSA_static	7756b006d10107b3a6149a2f81e74d28c13632c0	92	222.802	826.954	201.248	839.925	3.58301	227.153	827.685	6.11671
	BSA_static-91	BSA_static	7756b006d10107b3a6149a2f81e74d28c13632c0	97	510.253	890.395	513.548	905.492	4.67527	513.796	898.809	5.11095
	BSA_static-91	BSA_static	7756b006d10107b3a6149a2f81e74d28c13632c0	98	834.855	836.881	846.667	830.81	0.722702	837.508	838.886	5.636
	BSA_static-91	BSA_static	7756b006d10107b3a6149a2f81e74d28c13632c0	101	613.041	899.095	609.16	898.736	1.55286	608.766	920.71	4.51714
	BSA_static-91	BSA_static	7756b006d10107b3a6149a2f81e74d28c13632c0	102	700.184	903.056	690.395	900.389	2.19328	700.387	914.312	4.73044
	BSA_static-91	BSA_static	7756b006d10107b3a6149a2f81e74d28c13632c0	104	770.073	909.903	767.645	901.929	3.39878	790.944	895.801	0.594244
	BSA_static-120	BSA_static	d366701d2eee55ec7b307fdadd354436185981fa	15	845.192	52.6763	843.476	46.1748	1.24444	838.307	61.445	4.04678
	BSA_static-120	BSA_static	d366701d2eee55ec7b307fdadd354436185981fa	16	510.373	51.2973	508.776	51.9817	2.87382	516.461	54.0902	5.85309
	BSA_static-120	BSA_static	d366701d2eee55ec7b307fdadd354436185981fa	17	628.756	86.1213	600.173	78.7647	2.61129	612.426	85.9488	3.13103
	BSA_static-120	BSA_static	d366701d2eee55ec7b307fdadd354436185981fa	20	455.39	127.948	444.292	143.667	6.04048	431.162	140.416	3.61687
	BSA_static-120	BSA_static	d366701d2eee55ec7b307fdadd354436185981fa	22	761.913	132.673	789.826	121.711	5.3889	780.119	109.621	0.902297
	BSA_static-120	BSA_static	d366701d2eee55ec7b307fdadd354436185981fa	23	635.482	142.682	618.694	143.081	1.5559	618.457	158.928	3.9036
	BSA_static-120	BSA_static	d366701d2eee55ec7b307fdadd354436185981fa	24	750.361	212.766	660.049	277.045	1.23658	658.299	282.082	3.78697
	BSA_static-120	BSA_static	d366701d2eee55ec7b307fdadd354436185981fa	25	285.597	184.048	311.702	156.038	2.41494	319.617	163.074	0.552474
	BSA_static-120	BSA_static	d366701d2eee55ec7b307fdadd354436185981fa	27	512.415	157.366	503.876	171.197	4.65233	504.256	164.874	3.88542
	BSA_static-120	BSA_static	d366701d2eee55ec7b307fdadd354436185981fa	28	636.267	208.611	605.961	237.121	4.17574	613.21	224.936	3.75768
	BSA_static-120	BSA_static	d366701d2eee55ec7b307fdadd354436185981fa	30	557.279	187.358	578.09	177.834	6.06846	563.03	174.549	1.14877
	BSA_static-120	BSA_static	d366701d2eee55ec7b307fdadd354436185981fa	31	311.362	235.647	304.62	223.872	1.74029	307.522	240.829	4.07458
	BSA_static-120	BSA_static	d366701d2eee55ec7b307fdadd354436185981fa	33	480.254	220.413	491.315	194.58	2.80311	505.965	199.737	0.677283
	BSA_static-120	BSA_static	d366701d2eee55ec7b307fdadd354436185981fa	34	394.563	245.419	399.171	246.841	0.398965	383.248	253.554	3.76493
	BSA_static-120	BSA_static	d366701d2eee55ec7b307fdadd354436185981fa	35	830.119	258.355	833.703	262.034	0.931474	819.499	281.139	4.27623
	BSA_static-120	BSA_static	d366701d2eee55ec7b307fdadd354436185981fa	36	743.926	333.811	756.148	297.908	1.28318	750.793	316.011	1.2026
	BSA_static-120	BSA_static	d366701d2eee55ec7b307fdadd354436185981fa	37	682.666	362.165	664.235	370.35	3.49737	679.26	364.767	3.794
	BSA_static-120	BSA_static	d366701d2eee55ec7b307fdadd354436185981fa	39	447.128	326.619	474.895	303.918	0.271721	455.55	309.308	1.11797
	BSA_static-120	BSA_static	d366701d2eee55ec7b307fdadd354436185981fa	40	154.333	353.634	161.818	352.039	2.73131	167.453	354.49	6.21802
	BSA_static-120	BSA_static	d366701d2eee55ec7b307fdadd354436185981fa	41	483.663	377.721	464.349	387.147	1.27368	457.34	410.039	4.02887
	BSA_static-120	BSA_static	d366701d2eee55ec7b307fdadd354436185981fa	42	300.798	357.839	307.684	335.969	1.49341	306.117	356.173	0.303458
	BSA_static-120	BSA_static	d366701d2eee55ec7b307fdadd354436185981fa	43	557.531	325.354	557.398	326.662	3.61079	573.818	318.337	0.406764
	BSA_static-120	BSA_static	d366701d2eee55ec7b307fdadd354436185981fa	44	865.774	338.512	866.123	348.977	5.05548	860.724	333.865	2.39764
	BSA_static-120	BSA_static	d366701d2eee55ec7b307fdadd354436185981fa	46	337.974	402.746	351.629	394.183	4.65313	352.51	379.341	1.01503
	BSA_static-120	BSA_static	d366701d2eee55ec7b307fdadd354436185981fa	47	259.984	358.43	259.557	367.683	1.30512	253.847	388.669	4.51216
	BSA_static-120	BSA_static	d366701d2eee55ec7b307fdadd354436185981fa	49	345.03	338.821	356.072	339.568	0.347054	339.323	345.626	4.01454
	BSA_static-120	BSA_static	d366701d2eee55ec7b307fdadd354436185981fa	51	585.228	372.879	583.903	365.566	2.05566	586.776	371.019	0.876595
	BSA_static-120	BSA_static	d366701d2eee55ec7b307fdadd354436185981fa	52	765.556	386.663	769.667	380.917	0.797366	760.88	389.916	3.74941
	BSA_static-120	BSA_static	d366701d2eee55ec7b307fdadd354436185981fa	54	578.552	454.626	559.982	453.798	2.45625	571.603	463.299	4.03694
	BSA_static-120	BSA_static	d366701d2eee55ec7b307fdadd354436185981fa	55	202.006	402.451	190.797	404.727	1.9183	196.167	419.553	4.38338
	BSA_static-120	BSA_static	d366701d2eee55ec7b307fdadd354436185981fa	56	125.521	485.619	131.617	461.205	2.68097	144.205	467.451	0.771399
	BSA_static-120	BSA_static	d366701d2eee55ec7b307fdadd354436185981fa	57	914.595	492.428	919.908	502.793	5.94078	905.175	497.542	3.63897
	BSA_static-120	BSA_static	d366701d2eee55ec7b307fdadd354436185981fa	58	322.19	500.712	302.179	509.634	2.34283	312.026	519.748	4.22199
	BSA_static-120	BSA_static	d366701d2eee55ec7b307fdadd354436185981fa	59	203.632	467.501	184.828	477.754	3.05898	200.122	479.02	4.4166
	BSA_static-120	BSA_static	d366701d2eee55ec7b307fdadd354436185981fa	60	813.287	449.898	813.562	452.5	4.52878	814.053	449.861	0.0485642
	BSA_static-120	BSA_static	d366701d2eee55ec7b307fdadd354436185981fa	62	721.119	530.252	733.41	486.339	6.02192	725.955	484.346	1.46583
	BSA_static-120	BSA_static	d366701d2eee55ec7b307fdadd354436185981fa	63	436.129	472.957	449.75	485.855	5.53303	438.663	475.523	5.49149
	BSA_static-120	BSA_static	d366701d2eee55ec7b307fdadd354436185981fa	65	511.159	543.61	512.115	556.242	1.57939	512.366	585.367	4.74129
	BSA_static-120	BSA_static	d366701d2eee55ec7b307fdadd354436185981fa	66	818.456	617.636	819.459	635.417	4.31483	826.018	619.799	6.00458
	BSA_static-120	BSA_static	d366701d2eee55ec7b307fdadd354436185981fa	67	864.379	561.42	863.252	527.227	3.39532	874.047	524.428	1.31516
	BSA_static-120	BSA_static	d366701d2eee55ec7b307fdadd354436185981fa	69	614.497	537.941	620.663	585.693	5.05698	614.015	567.172	4.6959
	BSA_static-120	BSA_static	d366701d2eee55ec7b307fdadd354436185981fa	70	334.094	559.729	333.378	560.537	4.04518	347.984	541.995	0.906367
	BSA_static-120	BSA_static	d366701d2eee55ec7b307fdadd354436185981fa	73	386.267	579.411	401.047	552.196	1.05104	390.297	570.981	1.12481
	BSA_static-120	BSA_static	d366701d2eee55ec7b307fdadd354436185981fa	75	187.687	516.346	180.825	510.123	2.43067	192.088	519.822	5.6147
	BSA_static-120	BSA_static	d366701d2eee55ec7b307fdadd354436185981fa	76	185.77	562.979	188.894	545.409	0.803582	179.493	555.158	2.24711
	BSA_static-120	BSA_static	d366701d2eee55ec7b307fdadd354436185981fa	77	221.161	538.041	229.57	521.086	0.763723	217.44	532.701	2.17933
	BSA_static-120	BSA_static	d366701d2eee55ec7b307fdadd354436185981fa	78	446.594	568.709	443.171	540.479	1.95056	449.917	557.38	1.28547
	BSA_static-120	BSA_static	d366701d2eee55ec7b307fdadd354436185981fa	79	121.294	599.895	138.595	595.359	4.03179	153.227	577.288	0.616032
	BSA_static-120	BSA_static	d366701d2eee55ec7b307fdadd354436185981fa	80	575.869	617.693	586.695	630.859	5.81613	576.898	625.919	4.8369
	BSA_static-120	BSA_static	d366701d2eee55ec7b307fdadd354436185981fa	82	903.916	667.108	919.331	605.553	2.49222	934.472	617.048	1.02279
	BSA_static-120	BSA_static	d366701d2eee55ec7b307fdadd354436185981fa	83	479.909	695.665	479.616	652.79	4.2099	480.839	650.565	1.55019
	BSA_static-120	BSA_static	d366701d2eee55ec7b307fdadd354436185981fa	85	430.313	755.582	416.84	742.288	3.47274	429.49	737.939	1.61739
	BSA_static-120	BSA_static	d366701d2eee55ec7b307fdadd354436185981fa	86	230.917	753.83	232.559	775.5	0.0869537	220.101	776.586	4.26868
	BSA_static-120	BSA_static	d366701d2eee55ec7b307fdadd354436185981fa	88	663.021	682.106	661.225	667.752	1.54852	660.639	694.081	4.51605
	BSA_static-120	BSA_static	d366701d2eee55ec7b307fdadd354436185981fa	89	717.683	731.478	705.029	741.103	4.2253	713.434	725.233	2.16817
	BSA_static-120	BSA_static	d366701d2eee55ec7b307fdadd354436185981fa	90	911.163	765.409	917.901	731.4	2.2341	928.921	745.503	0.842356
	BSA_static-120	BSA_static	d366701d2eee55ec7b307fdadd354436185981fa	92	587.504	714.038	602.244	700.237	0.745492	585.385	715.801	3.83555
	BSA_static-120	BSA_static	d366701d2eee55ec7b307fdadd354436185981fa	93	524.887	746.173	528.594	730.6	4.62587	530.529	708.286	1.42298
	BSA_static-120	BSA_static	d366701d2eee55ec7b307fdadd354436185981fa	94	804.801	795.826	806.055	812.224	4.87386	800.988	781.121	1.82451
	BSA_static-120	BSA_static	d366701d2eee55ec7b307fdadd354436185981fa	95	377.286	742.878	376.717	720.185	1.36884	372.9	738.829	2.39624
	BSA_static-120	BSA_static	d366701d2eee55ec7b307fdadd354436185981fa	96	602.353	822.747	610.615	823.367	0.269569	595.047	827.668	3.73436
	BSA_static-120	BSA_static	d366701d2eee55ec7b307fdadd354436185981fa	97	306.749	791.493	309.872	714.396	3.81587	315.497	709.901	1.46399
	BSA_static-120	BSA_static	d366701d2eee55ec7b307fdadd354436185981fa	98	348.167	873.857	355.039	874.26	1.11957	351.643	881.269	5.15087
	BSA_static-120	BSA_static	d366701d2eee55ec7b307fdadd354436185981fa	99	139.161	812.99	150.062	801.498	1.34897	148.997	806.221	0.602775
	BSA_static-120	BSA_static	d366701d2eee55ec7b307fdadd354436185981fa	100	630.107	871.526	623.847	869.016	3.21703	639.829	867.808	0.365265
	BSA_static-120	BSA_static	d366701d2eee55ec7b307fdadd354436185981fa	101	556.796	801.961	555.819	810.857	1.94183	558.68	818.211	4.82781
	BSA_static-120	BSA_static	d366701d2eee55ec7b307fdadd354436185981fa	103	751.653	837.045	760.589	846.218	0.31471	744.821	851.351	4.26686
	BSA_static-120	BSA_static	d366701d2eee55ec7b307fdadd354436185981fa	105	413.583	879.748	416.327	860.418	1.41956	412.486	885.623	4.52783
	BSA_static-120	BSA_static	d366701d2eee55ec7b307fdadd354436185981fa	106	905.476	909.765	899.341	920.17	3.60408	921.747	908.999	0.0470401
	BSA_static-120	BSA_static	d366701d2eee55ec7b307fdadd354436185981fa	109	517.697	885.237	511.121	874.321	4.09846	528.339	849.891	1.27837
	BSA_static-120	BSA_static	d366701d2eee55ec7b307fdadd354436185981fa	110	692.057	883.14	697.543	878.681	1.85636	701.622	892.574	5.50465
	BSA_static-120	BSA_static	d366701d2eee55ec7b307fdadd354436185981fa	111	557.845	901.716	562.712	893.318	0.69362	557.746	897.447	1.59379
	BSA_static-119	BSA_static	fccf1b19b2a04941b4f82b9159fe9842c093a857	9	377.658	146.533	365.379	152.265	3.97909	373.035	143.766	2.60229
	BSA_static-119	BSA_static	fccf1b19b2a04941b4f82b9159fe9842c093a857	11	295.94	104.12	273.075	113.61	3.58012	291.896	104.783	3.30409
	BSA_static-119	BSA_static	fccf1b19b2a04941b4f82b9159fe9842c093a857	12	212.122	95.9152	207.757	89.0757	1.18437	203.539	99.4427	3.53153
	BSA_static-119	BSA_static	fccf1b19b2a04941b4f82b9159fe9842c093a857	13	735.986	127.812	722.609	146.454	3.57093	744.904	136.247	5.52558
	BSA_static-119	BSA_static	fccf1b19b2a04941b4f82b9159fe9842c093a857	15	154.501	167.373	136.922	161.16	3.72521	148.635	153.425	1.96888
	BSA_static-119	BSA_static	fccf1b19b2a04941b4f82b9159fe9842c093a857	16	152.276	114.441	176.902	113.745	6.065	164.992	111.104	0.256613
	BSA_static-119	BSA_static	fccf1b19b2a04941b4f82b9159fe9842c093a857	18	205.814	131.904	195.27	120.597	1.90238	199.38	132.534	3.23928
	BSA_static-119	BSA_static	fccf1b19b2a04941b4f82b9159fe9842c093a857	19	266.204	164.202	262.481	157.811	1.97118	268.662	172.414	5.00313
	BSA_static-119	BSA_static	fccf1b19b2a04941b4f82b9159fe9842c093a857	20	93.9552	213.746	95.8235	238.176	3.20956	111.646	237.099	5.36069
	BSA_static-119	BSA_static	fccf1b19b2a04941b4f82b9159fe9842c093a857	23	713.802	205.292	717.536	224.582	4.18418	725.794	210.431	5.87829
	BSA_static-119	BSA_static	fccf1b19b2a04941b4f82b9159fe9842c093a857	25	517.765	214.482	498.844	203.719	0.600504	489.193	210.328	2.99723
	BSA_static-119	BSA_static	fccf1b19b2a04941b4f82b9159fe9842c093a857	26	211.389	252.982	212.638	264.9	3.06772	237.472	266.738	5.79785
	BSA_static-119	BSA_static	fccf1b19b2a04941b4f82b9159fe9842c093a857	27	832.502	226.146	836.982	212.339	1.52595	836.507	222.936	0.67565
	BSA_static-119	BSA_static	fccf1b19b2a04941b4f82b9159fe9842c093a857	28	376.116	238.185	361.839	247.46	3.29571	386.879	243.57	5.81927
	BSA_static-119	BSA_static	fccf1b19b2a04941b4f82b9159fe9842c093a857	29	591.377	252.002	588.295	250.404	3.07778	610.109	251.798	0.0108643
	BSA_static-119	BSA_static	fccf1b19b2a04941b4f82b9159fe9842c093a857	30	761.525	244.444	758.218	226.282	1.24345	753.544	240.048	2.63815
	BSA_static-119	BSA_static	fccf1b19b2a04941b4f82b9159fe9842c093a857	31	96.3487	327.22	111.622	328.562	5.28626	107.971	322.915	0.35475
	BSA_static-119	BSA_static	fccf1b19b2a04941b4f82b9159fe9842c093a857	32	402.725	274.064	386.373	274.497	2.14285	395.101	288.052	4.21337
	BSA_static-119	BSA_static	fccf1b19b2a04941b4f82b9159fe9842c093a857	33	674.082	271.296	688.42	259.244	0.384902	664.541	268.918	2.89739
	BSA_static-119	BSA_static	fccf1b19b2a04941b4f82b9159fe9842c093a857	34	138.188	304.053	156.713	334.685	4.04516	160.58	329.775	5.42869
	BSA_static-119	BSA_static	fccf1b19b2a04941b4f82b9159fe9842c093a857	35	471.486	302.226	479.567	292.494	1.80281	481.118	299.057	0.317839
	BSA_static-119	BSA_static	fccf1b19b2a04941b4f82b9159fe9842c093a857	37	764.433	307.542	751.787	310.958	0.935751	739.979	326.982	3.81329
	BSA_static-119	BSA_static	fccf1b19b2a04941b4f82b9159fe9842c093a857	38	202.727	312.488	179.419	312.313	2.76181	199.766	320.435	4.35571
	BSA_static-119	BSA_static	fccf1b19b2a04941b4f82b9159fe9842c093a857	40	686.11	316.656	692.077	315.564	1.37877	691.2	320.073	5.69197
	BSA_static-119	BSA_static	fccf1b19b2a04941b4f82b9159fe9842c093a857	41	835.667	333.72	832.112	337.621	5.52383	822.148	328.163	2.75161
	BSA_static-119	BSA_static	fccf1b19b2a04941b4f82b9159fe9842c093a857	42	561.445	314.43	566.333	316.5	3.38737	583.851	312.106	0.103358
	BSA_static-119	BSA_static	fccf1b19b2a04941b4f82b9159fe9842c093a857	43	359.508	350.035	358.377	355.559	5.16916	348.059	334.565	2.20792
	BSA_static-119	BSA_static	fccf1b19b2a04941b4f82b9159fe9842c093a857	44	625.25	326.838	625.373	330.647	2.76613	629.338	332.209	5.36283
	BSA_static-119	BSA_static	fccf1b19b2a04941b4f82b9159fe9842c093a857	46	581.975	363.57	595.797	373.171	4.57033	597.567	360.799	0.17593
	BSA_static-119	BSA_static	fccf1b19b2a04941b4f82b9159fe9842c093a857	47	247.313	370.116	232.899	367.716	3.57636	248.581	360.433	1.44063
	BSA_static-119	BSA_static	fccf1b19b2a04941b4f82b9159fe9842c093a857	48	730.025	378.778	735.029	370.903	0.772216	722.726	382.886	3.65419
	BSA_static-119	BSA_static	fccf1b19b2a04941b4f82b9159fe9842c093a857	50	635.503	400.693	629.374	400.217	3.43484	649.238	394.219	0.440478
	BSA_static-119	BSA_static	fccf1b19b2a04941b4f82b9159fe9842c093a857	51	851.682	479.865	873.562	483.05	2.92691	893.286	487.351	6.10516
	BSA_static-119	BSA_static	fccf1b19b2a04941b4f82b9159fe9842c093a857	52	526.58	471.52	501.153	449.36	1.85708	505.293	463.424	2.77815
	BSA_static-119	BSA_static	fccf1b19b2a04941b4f82b9159fe9842c093a857	55	440.042	492.625	400.671	483.21	4.85813	399.204	473.215	2.6979
	BSA_static-119	BSA_static	fccf1b19b2a04941b4f82b9159fe9842c093a857	56	254.927	465.569	242.669	462.808	0.611487	226.104	474.422	3.43958
	BSA_static-119	BSA_static	fccf1b19b2a04941b4f82b9159fe9842c093a857	57	715.62	446.786	724.058	451.696	4.51962	727.428	434.428	0.808125
	BSA_static-119	BSA_static	fccf1b19b2a04941b4f82b9159fe9842c093a857	58	655.382	508.942	659.596	511.064	5.88395	654.456	508.895	3.09076
	BSA_static-119	BSA_static	fccf1b19b2a04941b4f82b9159fe9842c093a857	59	960.712	507.532	952.214	498.398	1.45367	950.275	514.883	3.75521
	BSA_static-119	BSA_static	fccf1b19b2a04941b4f82b9159fe9842c093a857	61	148.337	495.113	150.47	508.106	4.81294	149.116	494.688	0.499631
	BSA_static-119	BSA_static	fccf1b19b2a04941b4f82b9159fe9842c093a857	63	343.734	565.23	368.236	563	6.03502	345.601	557.264	1.34059
	BSA_static-119	BSA_static	fccf1b19b2a04941b4f82b9159fe9842c093a857	64	856.117	592.172	869.489	606.588	2.89436	884.698	610.427	5.71479
	BSA_static-119	BSA_static	fccf1b19b2a04941b4f82b9159fe9842c093a857	65	490.021	595.019	491.961	597.819	3.46001	512.386	591.086	0.174045
	BSA_static-119	BSA_static	fccf1b19b2a04941b4f82b9159fe9842c093a857	68	290.938	625.824	316.089	645.022	4.59144	317.025	637.319	5.86815
	BSA_static-119	BSA_static	fccf1b19b2a04941b4f82b9159fe9842c093a857	69	841.331	645.165	810.588	627.502	2.71947	837.915	639.775	2.13571
	BSA_static-119	BSA_static	fccf1b19b2a04941b4f82b9159fe9842c093a857	70	582.965	648.613	598.835	653.645	2.41826	612.414	665.636	5.75907
	BSA_static-119	BSA_static	fccf1b19b2a04941b4f82b9159fe9842c093a857	71	254.522	673.738	230.984	675.989	4.14234	234.563	670.407	2.97622
	BSA_static-119	BSA_static	fccf1b19b2a04941b4f82b9159fe9842c093a857	72	114.996	649.981	125.262	662.304	4.14684	132.425	651.018	6.22378
	BSA_static-119	BSA_static	fccf1b19b2a04941b4f82b9159fe9842c093a857	74	781.006	681.323	785.638	686.614	1.74212	787.042	694.728	5.13542
	BSA_static-119	BSA_static	fccf1b19b2a04941b4f82b9159fe9842c093a857	76	369.412	682.84	323.242	672.598	2.74028	341.32	680.269	3.05034
	BSA_static-119	BSA_static	fccf1b19b2a04941b4f82b9159fe9842c093a857	77	176.564	714.973	174.005	708.688	5.7043	164.95	702.77	2.33148
	BSA_static-119	BSA_static	fccf1b19b2a04941b4f82b9159fe9842c093a857	78	639.87	701.03	629.637	710.927	4.15431	637.744	697.942	2.1738
	BSA_static-119	BSA_static	fccf1b19b2a04941b4f82b9159fe9842c093a857	79	487.752	713.966	489.091	706.069	1.01574	481.687	718.009	3.72958
	BSA_static-119	BSA_static	fccf1b19b2a04941b4f82b9159fe9842c093a857	80	850.162	723.308	838.841	726.882	5.73633	832.517	723.032	3.12593
	BSA_static-119	BSA_static	fccf1b19b2a04941b4f82b9159fe9842c093a857	83	704.862	731.968	711.388	727.03	0.601672	702.316	733.259	3.61077
	BSA_static-119	BSA_static	fccf1b19b2a04941b4f82b9159fe9842c093a857	84	338.146	752.219	337.172	746.26	1.40931	334.628	761.875	4.36302
	BSA_static-119	BSA_static	fccf1b19b2a04941b4f82b9159fe9842c093a857	85	590.23	738.344	586.585	744.655	4.21877	591.464	735.587	1.15015
	BSA_static-119	BSA_static	fccf1b19b2a04941b4f82b9159fe9842c093a857	87	740.124	785.062	748.854	782.777	6.24444	736.687	782.305	2.4656
	BSA_static-119	BSA_static	fccf1b19b2a04941b4f82b9159fe9842c093a857	88	634.279	772.669	654.975	766.331	0.332253	631.538	774.418	3.70956
	BSA_static-119	BSA_static	fccf1b19b2a04941b4f82b9159fe9842c093a857	89	482.2	777.583	497.564	793.091	4.12651	507.353	778.339	6.25314
	BSA_static-119	BSA_static	fccf1b19b2a04941b4f82b9159fe9842c093a857	91	884.765	827.015	874.763	838.684	5.80339	859.826	830.912	3.29659
	BSA_static-119	BSA_static	fccf1b19b2a04941b4f82b9159fe9842c093a857	92	382.097	806.155	396.094	792.047	1.81412	399.855	807.199	6.22449
	BSA_static-119	BSA_static	fccf1b19b2a04941b4f82b9159fe9842c093a857	94	289.824	815.28	301.347	813.702	0.746877	286.371	827.567	4.43839
	BSA_static-119	BSA_static	fccf1b19b2a04941b4f82b9159fe9842c093a857	95	787.221	814.209	790.021	824.433	5.44563	779.991	813.298	3.01634
	BSA_static-119	BSA_static	fccf1b19b2a04941b4f82b9159fe9842c093a857	96	520.874	828.822	449.669	828.201	6.28233	444.653	828.196	3.13338
	BSA_static-119	BSA_static	fccf1b19b2a04941b4f82b9159fe9842c093a857	97	664.924	861.543	664.663	871.126	4.43474	669.255	855.014	0.985057
	BSA_static-119	BSA_static	fccf1b19b2a04941b4f82b9159fe9842c093a857	98	756.606	867.626	774.68	856.759	0.476031	756.418	866.174	1.69965
	BSA_static-119	BSA_static	fccf1b19b2a04941b4f82b9159fe9842c093a857	99	254.081	857.206	264.948	861.328	5.02113	261.957	851.951	0.588418
	BSA_static-119	BSA_static	fccf1b19b2a04941b4f82b9159fe9842c093a857	100	414.472	915.984	418.863	916.939	3.27235	427.89	915.752	0.017262
	BSA_static-119	BSA_static	fccf1b19b2a04941b4f82b9159fe9842c093a857	101	317.677	884.496	325.659	895.891	4.57746	328.181	877.31	0.60002
	BSA_static-119	BSA_static	fccf1b19b2a04941b4f82b9159fe9842c093a857	103	201.405	916.243	210.629	908.376	0.830486	199.028	921.075	4.25522
	BSA_static-119	BSA_static	fccf1b19b2a04941b4f82b9159fe9842c093a857	104	819.832	918.33	834.146	915.605	0.774157	821.818	927.659	4.92222
	BSA_static-119	BSA_static	fccf1b19b2a04941b4f82b9159fe9842c093a857	106	674.861	920.645	675.391	929.938	4.62544	676.853	913.166	1.31046
	BSA_static-118	BSA_static	ad582387b071a9872daa0dc51057267db546e10b	12	400.541	50.6184	391.681	52.2967	5.07851	385.704	36.7058	2.38836
	BSA_static-118	BSA_static	ad582387b071a9872daa0dc51057267db546e10b	13	772.632	119.901	750.345	161.495	5.28988	745.157	153.533	4.02742
	BSA_static-118	BSA_static	ad582387b071a9872daa0dc51057267db546e10b	14	270.64	94.4546	273.884	116.215	4.80398	272.379	99.8282	5.02532
	BSA_static-118	BSA_static	ad582387b071a9872daa0dc51057267db546e10b	17	617.729	140.074	611.734	144.676	3.53447	631.336	136.552	0.253217
	BSA_static-118	BSA_static	ad582387b071a9872daa0dc51057267db546e10b	18	409.86	162.502	403.447	153.966	6.28159	385.666	153.938	2.80136
	BSA_static-118	BSA_static	ad582387b071a9872daa0dc51057267db546e10b	19	515.468	188.778	528.83	183.407	1.50726	527.282	207.724	5.26998
	BSA_static-118	BSA_static	ad582387b071a9872daa0dc51057267db546e10b	20	910.533	164.289	914.993	163.698	4.22337	923.301	148.084	0.903465
	BSA_static-118	BSA_static	ad582387b071a9872daa0dc51057267db546e10b	21	268.906	256.856	282.98	261.097	4.11932	289.07	252.061	0.233461
	BSA_static-118	BSA_static	ad582387b071a9872daa0dc51057267db546e10b	22	338.107	179.625	347.932	171.533	0.504902	337.544	177.274	1.80606
	BSA_static-118	BSA_static	ad582387b071a9872daa0dc51057267db546e10b	23	600.865	249.691	585.88	252.47	3.79536	601.88	240.211	1.4641
	BSA_static-118	BSA_static	ad582387b071a9872daa0dc51057267db546e10b	24	801.691	236.192	794.448	246.871	4.46722	800.217	223.812	1.6893
	BSA_static-118	BSA_static	ad582387b071a9872daa0dc51057267db546e10b	25	85.9013	187.811	93.9676	203.88	5.54116	81.2085	192.182	3.89155
	BSA_static-118	BSA_static	ad582387b071a9872daa0dc51057267db546e10b	27	735.404	224.022	751.061	178.292	2.60246	760.853	184.15	1.00273
	BSA_static-118	BSA_static	ad582387b071a9872daa0dc51057267db546e10b	29	108.612	262.805	114.104	277.911	3.83069	123.236	270.387	5.80488
	BSA_static-118	BSA_static	ad582387b071a9872daa0dc51057267db546e10b	30	906.838	291.567	898.758	292.336	3.82804	918.945	275.795	0.916116
	BSA_static-118	BSA_static	ad582387b071a9872daa0dc51057267db546e10b	31	658.035	346.076	647.449	339.695	6.07477	624.071	334.751	2.81973
	BSA_static-118	BSA_static	ad582387b071a9872daa0dc51057267db546e10b	32	818.592	349.779	817.679	383.204	0.424347	798.65	391.801	4.26932
	BSA_static-118	BSA_static	ad582387b071a9872daa0dc51057267db546e10b	34	448.862	343.299	442.993	357.99	4.34772	443.437	356.828	4.33099
	BSA_static-118	BSA_static	ad582387b071a9872daa0dc51057267db546e10b	35	388.948	319.982	381.448	297.08	2.84413	387.186	298.839	1.65393
	BSA_static-118	BSA_static	ad582387b071a9872daa0dc51057267db546e10b	36	266.3	355.981	243.205	336.662	0.430911	236.939	339.542	2.6312
	BSA_static-118	BSA_static	ad582387b071a9872daa0dc51057267db546e10b	37	509.03	382.677	504.741	362.412	1.68844	507.723	387.637	4.4547
	BSA_static-118	BSA_static	ad582387b071a9872daa0dc51057267db546e10b	38	227.705	391.242	223.199	378.893	1.76698	225.421	390.073	2.66866
	BSA_static-118	BSA_static	ad582387b071a9872daa0dc51057267db546e10b	40	250.678	376.729	215.631	354	2.5724	237.622	368.07	2.55598
	BSA_static-118	BSA_static	ad582387b071a9872daa0dc51057267db546e10b	42	716.272	509.988	707.042	530.225	4.63197	708.88	507.422	2.80745
	BSA_static-118	BSA_static	ad582387b071a9872daa0dc51057267db546e10b	43	477.72	444.091	469.838	463.151	4.29143	479.763	440.983	0.989361
	BSA_static-118	BSA_static	ad582387b071a9872daa0dc51057267db546e10b	45	190.11	418.925	181.942	406.952	1.92019	186.324	418.977	3.15528
	BSA_static-118	BSA_static	ad582387b071a9872daa0dc51057267db546e10b	46	561.023	473.127	567.872	468.383	6.02463	552.294	464.263	2.34851
	BSA_static-118	BSA_static	ad582387b071a9872daa0dc51057267db546e10b	47	614.546	474.527	606.034	487.411	2.45881	622.379	500.703	5.00313
	BSA_static-118	BSA_static	ad582387b071a9872daa0dc51057267db546e10b	48	887.82	446.274	898.287	457.604	0.332346	881.48	463.404	4.35793
	BSA_static-118	BSA_static	ad582387b071a9872daa0dc51057267db546e10b	49	756.197	482.381	753.286	462.429	1.52109	752.169	484.882	3.69736
	BSA_static-118	BSA_static	ad582387b071a9872daa0dc51057267db546e10b	50	857.528	507.147	870.777	505.261	5.86521	855.597	498.519	1.79093
	BSA_static-118	BSA_static	ad582387b071a9872daa0dc51057267db546e10b	51	387.465	473.377	378.878	467.954	0.419285	377.106	468.744	2.72102
	BSA_static-118	BSA_static	ad582387b071a9872daa0dc51057267db546e10b	52	809.885	516.345	803.46	504.054	2.80868	814.442	507.851	1.07841
	BSA_static-118	BSA_static	ad582387b071a9872daa0dc51057267db546e10b	53	313.08	500.304	333.942	509.571	2.09961	342.075	523.489	5.60867
	BSA_static-118	BSA_static	ad582387b071a9872daa0dc51057267db546e10b	54	912.32	520.95	912.608	538.476	1.35482	910.013	550.308	4.63396
	BSA_static-118	BSA_static	ad582387b071a9872daa0dc51057267db546e10b	55	547.31	553.203	533.259	552.738	2.88029	550.502	557.349	5.36845
	BSA_static-118	BSA_static	ad582387b071a9872daa0dc51057267db546e10b	56	973.725	568.443	961.224	571.634	2.97404	980.168	574.838	5.50147
	BSA_static-118	BSA_static	ad582387b071a9872daa0dc51057267db546e10b	57	676.074	595.549	665.615	607.456	2.74581	679.846	613.402	4.9206
	BSA_static-118	BSA_static	ad582387b071a9872daa0dc51057267db546e10b	58	509.369	571.072	492.008	563.855	3.32507	507.955	560.896	1.70889
	BSA_static-118	BSA_static	ad582387b071a9872daa0dc51057267db546e10b	59	937.573	592.55	933.129	590.152	1.78428	934.415	596.084	3.98307
	BSA_static-118	BSA_static	ad582387b071a9872daa0dc51057267db546e10b	60	444.739	566.462	437.238	552.714	1.43949	434.808	571.112	3.57955
	BSA_static-118	BSA_static	ad582387b071a9872daa0dc51057267db546e10b	61	336.707	576.656	326.952	562.563	1.56598	326.868	580.152	3.48296
	BSA_static-118	BSA_static	ad582387b071a9872daa0dc51057267db546e10b	62	277.213	587.725	271.095	579.463	6.16146	251.229	577.033	2.75123
	BSA_static-118	BSA_static	ad582387b071a9872daa0dc51057267db546e10b	63	628.618	625.891	618.877	624.827	2.78156	637.064	631.674	5.68288
	BSA_static-118	BSA_static	ad582387b071a9872daa0dc51057267db546e10b	65	856.736	612.611	882.557	641.462	5.57061	869.314	630.02	5.33807
	BSA_static-118	BSA_static	ad582387b071a9872daa0dc51057267db546e10b	66	272.521	632.703	265.11	626.16	5.35359	263.476	623.971	2.3738
	BSA_static-118	BSA_static	ad582387b071a9872daa0dc51057267db546e10b	67	908.28	621.401	913.511	602.197	5.84339	899.065	595.4	1.91137
	BSA_static-118	BSA_static	ad582387b071a9872daa0dc51057267db546e10b	68	797.055	691.262	781.179	652.926	3.60652	794.257	646.366	1.63305
	BSA_static-118	BSA_static	ad582387b071a9872daa0dc51057267db546e10b	69	489.928	678.885	470.404	670.971	4.21497	479.009	655.124	2.00155
	BSA_static-118	BSA_static	ad582387b071a9872daa0dc51057267db546e10b	70	845.55	671.763	873.722	717.961	5.38488	855.687	695.313	5.11887
	BSA_static-118	BSA_static	ad582387b071a9872daa0dc51057267db546e10b	71	161.718	652.334	191.967	668.995	0.324613	190.078	669.631	5.73552
	BSA_static-118	BSA_static	ad582387b071a9872daa0dc51057267db546e10b	73	565.945	683.837	559.653	693.097	4.81176	557.811	674.613	2.29353
	BSA_static-118	BSA_static	ad582387b071a9872daa0dc51057267db546e10b	74	752.851	734.542	733.699	727.093	2.36839	749.222	742.243	4.27203
	BSA_static-118	BSA_static	ad582387b071a9872daa0dc51057267db546e10b	76	918.453	717.59	890.018	654.211	0.338478	879.941	657.758	2.1427
	BSA_static-118	BSA_static	ad582387b071a9872daa0dc51057267db546e10b	78	345.523	723.841	357.135	727.147	4.24258	360.734	720.059	0.243688
	BSA_static-118	BSA_static	ad582387b071a9872daa0dc51057267db546e10b	80	682.031	776.16	690.343	767.5	1.96125	699.795	790.465	5.60523
	BSA_static-118	BSA_static	ad582387b071a9872daa0dc51057267db546e10b	81	537.016	783.875	548.822	785.617	0.89913	541.923	794.295	5.15252
	BSA_static-118	BSA_static	ad582387b071a9872daa0dc51057267db546e10b	82	736.996	784.001	729.007	772.213	2.0173	739.533	794.201	4.9562
	BSA_static-118	BSA_static	ad582387b071a9872daa0dc51057267db546e10b	83	871.248	787.773	852.602	779.455	3.52262	866.306	773.965	1.91451
	BSA_static-118	BSA_static	ad582387b071a9872daa0dc51057267db546e10b	84	463.658	760.01	464.741	752.402	1.76153	467.843	768.466	5.17193
	BSA_static-118	BSA_static	ad582387b071a9872daa0dc51057267db546e10b	85	909.124	778.201	907.361	776.287	6.04032	902.266	775.025	2.70783
	BSA_static-118	BSA_static	ad582387b071a9872daa0dc51057267db546e10b	86	226.307	782.711	234.3	802.206	4.1752	242.076	789.152	5.89541
	BSA_static-118	BSA_static	ad582387b071a9872daa0dc51057267db546e10b	87	648.857	832.609	649.681	834.771	2.52209	671.265	850.164	5.61862
	BSA_static-118	BSA_static	ad582387b071a9872daa0dc51057267db546e10b	88	451.003	809.235	470.193	803.075	5.94793	445.092	794.329	1.94836
	BSA_static-118	BSA_static	ad582387b071a9872daa0dc51057267db546e10b	90	127.318	837.317	135.833	844.354	5.50106	131.288	839.838	5.71733
	BSA_static-118	BSA_static	ad582387b071a9872daa0dc51057267db546e10b	91	295.061	818.006	285.247	812.629	2.37751	295.306	822.268	4.76983
	BSA_static-118	BSA_static	ad582387b071a9872daa0dc51057267db546e10b	92	373.511	834.4	367.989	842.489	5.73331	351.676	832.49	3.05435
	BSA_static-118	BSA_static	ad582387b071a9872daa0dc51057267db546e10b	96	614.962	904.061	608.949	915.229	5.92328	584.532	906.041	3.20658
	BSA_static-118	BSA_static	ad582387b071a9872daa0dc51057267db546e10b	97	443.542	889.28	469.347	906.795	5.6967	450.136	894.03	5.65888
	BSA_static-118	BSA_static	ad582387b071a9872daa0dc51057267db546e10b	98	786.219	926.615	763.796	913.176	3.81059	777.622	902.245	1.90992
	BSA_static-118	BSA_static	ad582387b071a9872daa0dc51057267db546e10b	99	884.055	943.498	894.065	939.154	6.14553	874.289	936.414	2.51403
	BSA_static-118	BSA_static	ad582387b071a9872daa0dc51057267db546e10b	100	361.165	900.359	362.031	902.02	0.0372867	350.797	902.439	3.33959
	BSA_static-118	BSA_static	ad582387b071a9872daa0dc51057267db546e10b	101	172.549	906.746	174.809	916.735	4.3548	180.247	902.182	0.535137
	BSA_static-118	BSA_static	ad582387b071a9872daa0dc51057267db546e10b	103	534.175	952.168	477.873	912.085	2.51747	534.186	952.638	4.73436
	BSA_static-118	BSA_static	ad582387b071a9872daa0dc51057267db546e10b	104	325.734	931.335	362.275	943.28	5.98997	333.909	934.716	5.89105
	BSA_static-118	BSA_static	ad582387b071a9872daa0dc51057267db546e10b	106	131.21	944.79	156.057	937.195	0.399763	144.373	942.132	0.199228
	BSA_static-118	BSA_static	ad582387b071a9872daa0dc51057267db546e10b	107	221.55	951.449	219.747	939.448	1.3979	217.39	952.942	3.48621
	BSA_static-118	BSA_static	ad582387b071a9872daa0dc51057267db546e10b	108	659.449	973.855	635.816	965.364	2.66859	659.677	977.575	4.77355
	BSA_static-117	BSA_static	320cba0ebc9e755841a8e93a045f47cc7655c074	9	825.706	62.3445	843.768	45.2323	0.493207	826.41	54.5621	1.48052
	BSA_static-117	BSA_static	320cba0ebc9e755841a8e93a045f47cc7655c074	10	436.474	114.049	442.612	100.038	1.34067	440.879	107.432	0.98335
	BSA_static-117	BSA_static	320cba0ebc9e755841a8e93a045f47cc7655c074	11	573.161	85.8688	633.331	91.7853	6.09396	626.802	90.535	6.19641
	BSA_static-117	BSA_static	320cba0ebc9e755841a8e93a045f47cc7655c074	12	725.606	74.661	718.254	80.0896	4.39184	722.822	66.3308	1.89334
	BSA_static-117	BSA_static	320cba0ebc9e755841a8e93a045f47cc7655c074	13	915.485	91.5355	912.575	94.2707	6.22326	886.089	92.6817	3.18057
	BSA_static-117	BSA_static	320cba0ebc9e755841a8e93a045f47cc7655c074	14	702.868	127.87	696.786	132.473	3.48838	712.223	126.895	0.103836
	BSA_static-117	BSA_static	320cba0ebc9e755841a8e93a045f47cc7655c074	15	846.054	131.554	856	135.623	6.23728	836.36	134.721	3.45728
	BSA_static-117	BSA_static	320cba0ebc9e755841a8e93a045f47cc7655c074	16	283.16	167.51	264.651	172.471	3.84466	274.645	164.001	2.75069
	BSA_static-117	BSA_static	320cba0ebc9e755841a8e93a045f47cc7655c074	17	531.054	169.593	515.588	173	3.25975	531.36	171.128	4.90946
	BSA_static-117	BSA_static	320cba0ebc9e755841a8e93a045f47cc7655c074	18	865.614	179.324	870.631	172.281	1.62725	870.808	175.408	0.64601
	BSA_static-117	BSA_static	320cba0ebc9e755841a8e93a045f47cc7655c074	20	765.808	182.31	765.845	175.829	1.99838	771.588	188.433	5.46899
	BSA_static-117	BSA_static	320cba0ebc9e755841a8e93a045f47cc7655c074	22	663.466	171.483	636.031	162.342	2.80073	666.135	173.02	5.76063
	BSA_static-117	BSA_static	320cba0ebc9e755841a8e93a045f47cc7655c074	23	127.12	212.126	123.686	223.601	4.54413	126.786	205.353	1.62007
	BSA_static-117	BSA_static	320cba0ebc9e755841a8e93a045f47cc7655c074	25	620.59	209.299	610.414	209.055	6.1311	588.218	205.653	3.02944
	BSA_static-117	BSA_static	320cba0ebc9e755841a8e93a045f47cc7655c074	26	345.896	234.583	330.061	247.495	3.48374	361.278	236.377	6.16705
	BSA_static-117	BSA_static	320cba0ebc9e755841a8e93a045f47cc7655c074	28	469.686	229.545	480.526	218.455	1.86274	483.329	227.78	0.128667
	BSA_static-117	BSA_static	320cba0ebc9e755841a8e93a045f47cc7655c074	29	728.783	233.102	730.326	254.242	4.4286	734.044	241.496	5.27225
	BSA_static-117	BSA_static	320cba0ebc9e755841a8e93a045f47cc7655c074	30	365.099	270.007	385.738	245.217	1.09426	378.3	259.626	0.666411
	BSA_static-117	BSA_static	320cba0ebc9e755841a8e93a045f47cc7655c074	31	857.49	245.752	862.004	244.545	0.789829	855.008	251.603	4.31116
	BSA_static-117	BSA_static	320cba0ebc9e755841a8e93a045f47cc7655c074	32	162.824	295.744	204.296	265.36	3.76875	223.403	251.512	0.630669
	BSA_static-117	BSA_static	320cba0ebc9e755841a8e93a045f47cc7655c074	33	504.835	266.315	563.594	251.65	6.0991	538.944	247.06	0.513918
	BSA_static-117	BSA_static	320cba0ebc9e755841a8e93a045f47cc7655c074	35	907.615	251.796	920.284	244.258	0.0911633	907.23	245.451	1.63132
	BSA_static-117	BSA_static	320cba0ebc9e755841a8e93a045f47cc7655c074	36	774.363	260.824	756.832	249.785	1.46281	754.899	267.62	3.47753
	BSA_static-117	BSA_static	320cba0ebc9e755841a8e93a045f47cc7655c074	37	642.177	281.185	628.306	294.892	3.66745	646.669	284.235	5.68663
	BSA_static-117	BSA_static	320cba0ebc9e755841a8e93a045f47cc7655c074	38	571.809	306.803	586.69	297.921	0.404872	574.819	303.008	0.900111
	BSA_static-117	BSA_static	320cba0ebc9e755841a8e93a045f47cc7655c074	40	681.969	295.902	676.431	280.954	2.79973	694.134	287.253	0.618027
	BSA_static-117	BSA_static	320cba0ebc9e755841a8e93a045f47cc7655c074	41	753.115	305.493	762.64	310.879	5.56614	752.064	301.659	1.83825
	BSA_static-117	BSA_static	320cba0ebc9e755841a8e93a045f47cc7655c074	42	382.73	353.76	344.719	361.287	1.49341	343.382	378.537	3.70356
	BSA_static-117	BSA_static	320cba0ebc9e755841a8e93a045f47cc7655c074	43	889.612	309.524	881.253	302.027	1.90578	885.801	315.092	4.11214
	BSA_static-117	BSA_static	320cba0ebc9e755841a8e93a045f47cc7655c074	45	826.461	306.376	802.1	316.6	3.63992	828.805	302.069	1.07235
	BSA_static-117	BSA_static	320cba0ebc9e755841a8e93a045f47cc7655c074	46	264.16	331.59	242.19	329.071	1.11177	233.756	346.137	3.58786
	BSA_static-117	BSA_static	320cba0ebc9e755841a8e93a045f47cc7655c074	47	492.611	379.862	481.738	383.785	0.309962	455.765	392.104	3.46238
	BSA_static-117	BSA_static	320cba0ebc9e755841a8e93a045f47cc7655c074	48	657.166	351.785	676.156	348.301	5.00357	674.807	343.799	0.425079
	BSA_static-117	BSA_static	320cba0ebc9e755841a8e93a045f47cc7655c074	49	800.749	381.809	788.932	389.158	3.64278	814.425	375.192	0.450618
	BSA_static-117	BSA_static	320cba0ebc9e755841a8e93a045f47cc7655c074	50	148.63	399.356	142.554	395.306	3.44909	162.934	388.834	0.634198
	BSA_static-117	BSA_static	320cba0ebc9e755841a8e93a045f47cc7655c074	52	222.479	388.229	237.526	372.61	0.591507	233.191	375.522	0.870352
	BSA_static-117	BSA_static	320cba0ebc9e755841a8e93a045f47cc7655c074	54	861.41	431.062	849.423	423.888	3.53872	912.703	397.348	0.581477
	BSA_static-117	BSA_static	320cba0ebc9e755841a8e93a045f47cc7655c074	56	213.457	460.625	172.544	473.321	5.91402	169.402	472.106	3.39652
	BSA_static-117	BSA_static	320cba0ebc9e755841a8e93a045f47cc7655c074	57	450.884	439.513	450.055	438.423	1.40837	447.874	451.733	4.4709
	BSA_static-117	BSA_static	320cba0ebc9e755841a8e93a045f47cc7655c074	58	472.13	482.226	501.567	473.806	5.52453	493.928	466.564	0.623034
	BSA_static-117	BSA_static	320cba0ebc9e755841a8e93a045f47cc7655c074	61	380.015	481.791	389.303	472.159	2.0979	395.705	483.156	6.19637
	BSA_static-117	BSA_static	320cba0ebc9e755841a8e93a045f47cc7655c074	62	555.681	475.377	530.484	480.36	3.88889	547.476	464.617	2.22226
	BSA_static-117	BSA_static	320cba0ebc9e755841a8e93a045f47cc7655c074	64	276.069	517.894	310.634	516.726	0.105663	285.5	519.392	6.12572
	BSA_static-117	BSA_static	320cba0ebc9e755841a8e93a045f47cc7655c074	65	191.84	519.978	192.274	529.197	0.455443	172.08	539.088	3.91027
	BSA_static-117	BSA_static	320cba0ebc9e755841a8e93a045f47cc7655c074	66	856.389	579.48	845.835	584.178	2.55336	870.37	600.543	5.29838
	BSA_static-117	BSA_static	320cba0ebc9e755841a8e93a045f47cc7655c074	67	689.016	535.194	687.319	552.724	3.76384	699.23	544.18	5.56169
	BSA_static-117	BSA_static	320cba0ebc9e755841a8e93a045f47cc7655c074	68	566.625	533.487	582.136	512.974	2.03769	588.445	525.49	0.3513
	BSA_static-117	BSA_static	320cba0ebc9e755841a8e93a045f47cc7655c074	69	97.1279	553.193	76.5503	550.101	2.10552	83.1658	561.27	3.66607
	BSA_static-117	BSA_static	320cba0ebc9e755841a8e93a045f47cc7655c074	70	770.442	582.741	782.636	592.342	0.13734	764.518	594.847	4.25724
	BSA_static-117	BSA_static	320cba0ebc9e755841a8e93a045f47cc7655c074	71	644.721	586.78	657.33	587.908	0.619596	642.043	598.812	4.49335
	BSA_static-117	BSA_static	320cba0ebc9e755841a8e93a045f47cc7655c074	73	247.3	574.951	276.622	567.474	3.11297	289.72	567.849	0.165879
	BSA_static-117	BSA_static	320cba0ebc9e755841a8e93a045f47cc7655c074	74	432.11	573.453	412.235	582.301	4.15102	421.304	567.879	2.66538
	BSA_static-117	BSA_static	320cba0ebc9e755841a8e93a045f47cc7655c074	76	498.832	610.882	506.852	601.183	2.85682	524.201	606.261	0.180158
	BSA_static-117	BSA_static	320cba0ebc9e755841a8e93a045f47cc7655c074	77	605.302	625.793	614.277	609.66	1.12269	607.518	623.722	0.751729
	BSA_static-117	BSA_static	320cba0ebc9e755841a8e93a045f47cc7655c074	78	759.061	638.3	761.291	655.05	4.07163	773.219	639.054	6.22994
	BSA_static-117	BSA_static	320cba0ebc9e755841a8e93a045f47cc7655c074	79	230.983	629.189	217.946	640.204	3.93871	229.152	628.732	2.89672
	BSA_static-117	BSA_static	320cba0ebc9e755841a8e93a045f47cc7655c074	82	401.512	710.835	407.437	691.892	2.28446	412.97	698.282	0.830961
	BSA_static-117	BSA_static	320cba0ebc9e755841a8e93a045f47cc7655c074	83	534.34	679.679	563.338	685.482	4.67695	563.882	670.142	0.31228
	BSA_static-117	BSA_static	320cba0ebc9e755841a8e93a045f47cc7655c074	85	165.857	695.945	184.486	711.8	3.95447	195.906	699.734	6.15776
	BSA_static-117	BSA_static	320cba0ebc9e755841a8e93a045f47cc7655c074	86	273.112	725.047	314.59	723.702	4.88059	310.917	702.073	0.546064
	BSA_static-117	BSA_static	320cba0ebc9e755841a8e93a045f47cc7655c074	87	673.263	679.425	651.132	675.591	3.087	671.087	676.682	2.24146
	BSA_static-117	BSA_static	320cba0ebc9e755841a8e93a045f47cc7655c074	88	795.502	700.032	799.067	709.178	5.05304	793.174	692.553	1.87262
	BSA_static-117	BSA_static	320cba0ebc9e755841a8e93a045f47cc7655c074	91	549.929	725.009	583.143	724.755	5.98714	566.379	719.642	0.315363
	BSA_static-117	BSA_static	320cba0ebc9e755841a8e93a045f47cc7655c074	92	659.379	741.392	647.808	737.697	4.12478	648.628	736.467	2.71205
	BSA_static-117	BSA_static	320cba0ebc9e755841a8e93a045f47cc7655c074	93	862.499	747.499	882.43	748.921	0.324575	862.707	755.558	4.73817
	BSA_static-117	BSA_static	320cba0ebc9e755841a8e93a045f47cc7655c074	94	421.196	791.487	427.251	785.017	1.87569	432.786	802.606	5.51854
	BSA_static-117	BSA_static	320cba0ebc9e755841a8e93a045f47cc7655c074	95	885.461	802.295	875.724	815.107	4.8159	874.286	801.26	3.04922
	BSA_static-117	BSA_static	320cba0ebc9e755841a8e93a045f47cc7655c074	96	788.588	784.706	799.038	782.867	2.91718	816.686	786.895	6.20542
	BSA_static-117	BSA_static	320cba0ebc9e755841a8e93a045f47cc7655c074	99	665.239	788.297	675.949	788.511	3.054	686.316	789.421	6.22992
	BSA_static-117	BSA_static	320cba0ebc9e755841a8e93a045f47cc7655c074	100	897.907	866.024	913.268	857.675	6.18373	896.683	856.02	1.69252
	BSA_static-117	BSA_static	320cba0ebc9e755841a8e93a045f47cc7655c074	101	589.218	835.327	623.857	859.675	3.91923	632.543	851.123	5.93357
	BSA_static-117	BSA_static	320cba0ebc9e755841a8e93a045f47cc7655c074	102	263.711	840.415	263.924	852.231	3.73022	273.848	845.606	5.80998
	BSA_static-117	BSA_static	320cba0ebc9e755841a8e93a045f47cc7655c074	104	652.118	819.89	669.578	809.515	1.10953	661.993	824.775	5.82381
	BSA_static-117	BSA_static	320cba0ebc9e755841a8e93a045f47cc7655c074	105	791.42	827.652	768.174	826.698	3.38728	789.793	821.277	1.82062
	BSA_static-117	BSA_static	320cba0ebc9e755841a8e93a045f47cc7655c074	106	493.483	852.699	475.55	863.956	5.01491	471.846	852.087	3.11334
	BSA_static-117	BSA_static	320cba0ebc9e755841a8e93a045f47cc7655c074	107	723.219	848.11	728.15	851.84	5.95661	705.815	844.275	2.92466
	BSA_static-117	BSA_static	320cba0ebc9e755841a8e93a045f47cc7655c074	108	395.677	872.382	415.122	874.533	6.04162	399.247	870.622	0.45819
	BSA_static-117	BSA_static	320cba0ebc9e755841a8e93a045f47cc7655c074	109	791.864	890.963	789.375	906.386	4.85344	787.522	893.334	3.64145
	BSA_static-117	BSA_static	320cba0ebc9e755841a8e93a045f47cc7655c074	112	254.84	910.88	254.9	918.767	4.81055	253.473	904.272	1.77479
	BSA_static-117	BSA_static	320cba0ebc9e755841a8e93a045f47cc7655c074	113	683.857	905.065	699.837	913.541	6.02595	682.42	908.959	4.35886
	BSA_static-117	BSA_static	320cba0ebc9e755841a8e93a045f47cc7655c074	114	558.989	903.453	536.612	903.414	2.49768	546.82	911.077	3.70128
	BSA_static-117	BSA_static	320cba0ebc9e755841a8e93a045f47cc7655c074	115	484.001	922.445	466.983	923.49	4.65959	467.746	909.061	2.45275
	BSA_static-117	BSA_static	320cba0ebc9e755841a8e93a045f47cc7655c074	119	607.17	949.335	607.798	944.983	2.86465	629.332	951.104	6.20354
	BSA_static-116	BSA_static	b4ab5ba9941fe0b3bd6d502621aa7f79e5c2a259	13	509.53	115.258	487.27	92.3754	2.67435	508.547	103.11	1.65153
	BSA_static-116	BSA_static	b4ab5ba9941fe0b3bd6d502621aa7f79e5c2a259	14	634.528	145.979	639.642	153	6.09574	632.143	151.578	4.30964
	BSA_static-116	BSA_static	b4ab5ba9941fe0b3bd6d502621aa7f79e5c2a259	16	298.766	208.414	280.018	197.335	4.06644	289.909	184.215	1.92167
	BSA_static-116	BSA_static	b4ab5ba9941fe0b3bd6d502621aa7f79e5c2a259	17	786.479	163.913	796.19	174.998	5.22141	787.226	158.936	1.42169
	BSA_static-116	BSA_static	b4ab5ba9941fe0b3bd6d502621aa7f79e5c2a259	18	585.093	152.484	589.021	137.785	3.43155	596.608	135.521	0.974418
	BSA_static-116	BSA_static	b4ab5ba9941fe0b3bd6d502621aa7f79e5c2a259	20	98.6503	208.527	84.2996	214.046	3.39662	90.0176	212.555	3.57814
	BSA_static-116	BSA_static	b4ab5ba9941fe0b3bd6d502621aa7f79e5c2a259	23	251.587	231.437	262.882	224.152	0.536168	253.032	230.005	0.780972
	BSA_static-116	BSA_static	b4ab5ba9941fe0b3bd6d502621aa7f79e5c2a259	24	448.415	245.981	446.064	244.895	5.72389	435.672	238.39	2.60433
	BSA_static-116	BSA_static	b4ab5ba9941fe0b3bd6d502621aa7f79e5c2a259	26	171.661	256.782	174.995	271.125	1.13479	166.483	289.394	4.55493
	BSA_static-116	BSA_static	b4ab5ba9941fe0b3bd6d502621aa7f79e5c2a259	27	199.484	288.771	208.565	277.286	0.8923	197.247	291.325	3.99307
	BSA_static-116	BSA_static	b4ab5ba9941fe0b3bd6d502621aa7f79e5c2a259	28	635.656	270.19	638.067	281.301	0.619105	634.252	284.02	4.61122
	BSA_static-116	BSA_static	b4ab5ba9941fe0b3bd6d502621aa7f79e5c2a259	29	927.255	258.866	903.175	267.891	2.88138	915.649	271.212	3.95789
	BSA_static-116	BSA_static	b4ab5ba9941fe0b3bd6d502621aa7f79e5c2a259	32	733.352	276.953	728.025	279.814	2.24535	736.435	290.331	4.93893
	BSA_static-116	BSA_static	b4ab5ba9941fe0b3bd6d502621aa7f79e5c2a259	34	933.632	301.012	926.76	300.538	3.05457	929.65	300.79	3.08594
	BSA_static-116	BSA_static	b4ab5ba9941fe0b3bd6d502621aa7f79e5c2a259	35	236.014	348.755	243.968	336.364	0.248945	233.794	338.95	1.79346
	BSA_static-116	BSA_static	b4ab5ba9941fe0b3bd6d502621aa7f79e5c2a259	36	759.902	308.393	781.062	305.067	5.04748	777.98	296.216	0.592807
	BSA_static-116	BSA_static	b4ab5ba9941fe0b3bd6d502621aa7f79e5c2a259	37	781.393	332.981	799.567	329.08	4.15166	809.916	312.599	0.62043
	BSA_static-116	BSA_static	b4ab5ba9941fe0b3bd6d502621aa7f79e5c2a259	38	408.14	333.963	382.366	332.084	2.41263	389.957	338.862	3.40478
	BSA_static-116	BSA_static	b4ab5ba9941fe0b3bd6d502621aa7f79e5c2a259	39	93.6914	364.505	110.395	372.938	5.46	102.177	364.074	0.0507411
	BSA_static-116	BSA_static	b4ab5ba9941fe0b3bd6d502621aa7f79e5c2a259	40	831.531	363.639	826.222	343.798	2.7045	832.267	346.623	1.52756
	BSA_static-116	BSA_static	b4ab5ba9941fe0b3bd6d502621aa7f79e5c2a259	41	545.338	393.342	553.688	395.789	0.23536	529.977	401.475	3.62853
	BSA_static-116	BSA_static	b4ab5ba9941fe0b3bd6d502621aa7f79e5c2a259	42	650.603	355.881	641.348	345.583	3.54462	659.57	337.814	1.11013
	BSA_static-116	BSA_static	b4ab5ba9941fe0b3bd6d502621aa7f79e5c2a259	43	311.276	418.796	301.289	420.195	2.80694	316.719	425.561	5.38999
	BSA_static-116	BSA_static	b4ab5ba9941fe0b3bd6d502621aa7f79e5c2a259	44	165.399	401.417	180.347	384.288	5.7575	165.908	375.911	1.55084
	BSA_static-116	BSA_static	b4ab5ba9941fe0b3bd6d502621aa7f79e5c2a259	45	421.194	436.136	429.611	444.067	0.684471	419.405	452.396	4.60278
	BSA_static-116	BSA_static	b4ab5ba9941fe0b3bd6d502621aa7f79e5c2a259	47	106.367	432.321	107.819	438.141	5.31474	96.9663	422.357	2.32707
	BSA_static-116	BSA_static	b4ab5ba9941fe0b3bd6d502621aa7f79e5c2a259	48	674.369	439.377	696.098	436.889	3.17849	728.611	435.689	0.0678796
	BSA_static-116	BSA_static	b4ab5ba9941fe0b3bd6d502621aa7f79e5c2a259	49	159.925	474.723	145.754	488.083	0.0432546	127.576	488.87	3.55385
	BSA_static-116	BSA_static	b4ab5ba9941fe0b3bd6d502621aa7f79e5c2a259	51	891.236	463.549	899.907	478.5	5.50551	888.829	467.592	4.17529
	BSA_static-116	BSA_static	b4ab5ba9941fe0b3bd6d502621aa7f79e5c2a259	53	856.336	490.056	844.642	487.896	3.61404	850.953	484.671	2.35607
	BSA_static-116	BSA_static	b4ab5ba9941fe0b3bd6d502621aa7f79e5c2a259	54	272.951	524.29	285.673	514.364	0.733541	272.133	526.567	4.36757
	BSA_static-116	BSA_static	b4ab5ba9941fe0b3bd6d502621aa7f79e5c2a259	56	365.593	495.454	344.056	478.865	2.72342	357.44	484.813	2.22457
	BSA_static-116	BSA_static	b4ab5ba9941fe0b3bd6d502621aa7f79e5c2a259	57	783.679	468.474	776.589	474.2	4.51912	779.055	461.605	2.16325
	BSA_static-116	BSA_static	b4ab5ba9941fe0b3bd6d502621aa7f79e5c2a259	58	760.464	506.18	726.955	495.112	0.432104	723.282	496.805	2.8946
	BSA_static-116	BSA_static	b4ab5ba9941fe0b3bd6d502621aa7f79e5c2a259	60	446.135	534.469	458.774	525.373	3.31316	485.929	520.668	0.33384
	BSA_static-116	BSA_static	b4ab5ba9941fe0b3bd6d502621aa7f79e5c2a259	61	161.398	555.788	174.275	551.141	5.07198	168.828	536.653	1.20039
	BSA_static-116	BSA_static	b4ab5ba9941fe0b3bd6d502621aa7f79e5c2a259	62	618.839	509.638	619.101	510.886	3.32293	635.391	507.899	0.104681
	BSA_static-116	BSA_static	b4ab5ba9941fe0b3bd6d502621aa7f79e5c2a259	64	755.789	548.638	750.773	537.325	1.54881	750.468	551.168	3.58552
	BSA_static-116	BSA_static	b4ab5ba9941fe0b3bd6d502621aa7f79e5c2a259	65	490.349	553.387	490.06	541.195	2.21762	496.418	549.614	0.556319
	BSA_static-116	BSA_static	b4ab5ba9941fe0b3bd6d502621aa7f79e5c2a259	66	558.589	561.308	550.211	547.819	1.94004	554.733	559.505	2.70421
	BSA_static-116	BSA_static	b4ab5ba9941fe0b3bd6d502621aa7f79e5c2a259	68	708.942	574.378	709.847	580.878	4.77869	708.875	566.232	1.57909
	BSA_static-116	BSA_static	b4ab5ba9941fe0b3bd6d502621aa7f79e5c2a259	70	634.562	585.309	636.731	599.673	4.34656	641.409	587.46	5.97884
	BSA_static-116	BSA_static	b4ab5ba9941fe0b3bd6d502621aa7f79e5c2a259	71	854.46	625.466	841.847	614.387	3.22437	863.272	612.61	0.969957
	BSA_static-116	BSA_static	b4ab5ba9941fe0b3bd6d502621aa7f79e5c2a259	72	288.007	615.277	290.954	598.518	1.43272	288.499	616.182	5.21023
	BSA_static-116	BSA_static	b4ab5ba9941fe0b3bd6d502621aa7f79e5c2a259	73	452.038	613.713	436.302	610.502	3.00729	446.78	611.918	2.8126
	BSA_static-116	BSA_static	b4ab5ba9941fe0b3bd6d502621aa7f79e5c2a259	74	627.14	621.588	638.173	615.11	2.02966	642.673	624.219	6.11544
	BSA_static-116	BSA_static	b4ab5ba9941fe0b3bd6d502621aa7f79e5c2a259	75	186.991	639.569	184.731	649.269	3.58164	198.869	642.612	6.03239
	BSA_static-116	BSA_static	b4ab5ba9941fe0b3bd6d502621aa7f79e5c2a259	76	66.9961	655.384	68.0208	653.384	2.96804	73.9824	654.429	0.13579
	BSA_static-116	BSA_static	b4ab5ba9941fe0b3bd6d502621aa7f79e5c2a259	77	363.83	662.476	359.879	671.491	5.32089	351.297	659.174	2.88398
	BSA_static-116	BSA_static	b4ab5ba9941fe0b3bd6d502621aa7f79e5c2a259	78	768.904	676.003	776.364	675.316	1.60719	777.104	695.625	5.10823
	BSA_static-116	BSA_static	b4ab5ba9941fe0b3bd6d502621aa7f79e5c2a259	79	506.566	666.055	494.282	670.299	3.13183	514.089	670.493	5.7502
	BSA_static-116	BSA_static	b4ab5ba9941fe0b3bd6d502621aa7f79e5c2a259	80	643.142	700.569	655.555	703.847	5.62742	641.18	692.788	1.81778
	BSA_static-116	BSA_static	b4ab5ba9941fe0b3bd6d502621aa7f79e5c2a259	81	264.949	714.062	259.023	719.48	4.9559	255.285	704.434	2.35808
	BSA_static-116	BSA_static	b4ab5ba9941fe0b3bd6d502621aa7f79e5c2a259	83	847.452	720.762	849.525	724.056	5.98973	829.185	717.909	2.98669
	BSA_static-116	BSA_static	b4ab5ba9941fe0b3bd6d502621aa7f79e5c2a259	84	477.545	714.468	482.732	714.742	6.19938	454.057	712.333	3.05093
	BSA_static-116	BSA_static	b4ab5ba9941fe0b3bd6d502621aa7f79e5c2a259	85	156.527	755.549	125	766.864	2.96194	141.536	769.867	3.90405
	BSA_static-116	BSA_static	b4ab5ba9941fe0b3bd6d502621aa7f79e5c2a259	86	745.665	746.286	759.691	721.399	1.67705	761.247	735.992	0.583834
	BSA_static-116	BSA_static	b4ab5ba9941fe0b3bd6d502621aa7f79e5c2a259	87	536.981	765.541	497.518	753.829	2.42966	509.882	764.497	3.10311
	BSA_static-116	BSA_static	b4ab5ba9941fe0b3bd6d502621aa7f79e5c2a259	88	436.961	781.916	423.458	780.42	2.7734	450.565	790.877	5.70066
	BSA_static-116	BSA_static	b4ab5ba9941fe0b3bd6d502621aa7f79e5c2a259	90	916.199	807.717	899.204	790.16	2.74302	912.026	795.56	1.90148
	BSA_static-116	BSA_static	b4ab5ba9941fe0b3bd6d502621aa7f79e5c2a259	91	99.0973	804.927	102.178	815.401	3.94757	112.709	804.427	0.0367129
	BSA_static-116	BSA_static	b4ab5ba9941fe0b3bd6d502621aa7f79e5c2a259	92	53.0772	813.77	58.4425	827.549	2.17259	65.2386	837.444	5.18693
	BSA_static-116	BSA_static	b4ab5ba9941fe0b3bd6d502621aa7f79e5c2a259	93	783.203	824.905	772.813	830.958	4.36459	775.927	822.368	2.80609
	BSA_static-116	BSA_static	b4ab5ba9941fe0b3bd6d502621aa7f79e5c2a259	94	376.7	801.587	377.916	812.874	3.61274	395.506	803.914	6.16006
	BSA_static-116	BSA_static	b4ab5ba9941fe0b3bd6d502621aa7f79e5c2a259	95	237.143	810.174	239.586	812.522	2.09342	241.156	815.246	5.38174
	BSA_static-116	BSA_static	b4ab5ba9941fe0b3bd6d502621aa7f79e5c2a259	96	616.854	861.834	612.561	855.391	6.09658	604.787	853.923	2.5613
	BSA_static-116	BSA_static	b4ab5ba9941fe0b3bd6d502621aa7f79e5c2a259	98	521.322	848.492	520.388	860.558	4.23838	526.098	849.426	6.09
	BSA_static-116	BSA_static	b4ab5ba9941fe0b3bd6d502621aa7f79e5c2a259	99	730.918	878.159	717.967	883.199	3.29855	733.777	880.697	5.55711
	BSA_static-116	BSA_static	b4ab5ba9941fe0b3bd6d502621aa7f79e5c2a259	100	393.763	845.171	404.698	834.736	0.729122	391.124	846.862	3.71158
	BSA_static-116	BSA_static	b4ab5ba9941fe0b3bd6d502621aa7f79e5c2a259	101	80.4036	911.002	59.6619	888.328	4.63844	60.6211	875.38	2.07773
	BSA_static-116	BSA_static	b4ab5ba9941fe0b3bd6d502621aa7f79e5c2a259	102	207.06	844.341	227.52	835.32	0.96484	225.52	838.206	0.32085
	BSA_static-116	BSA_static	b4ab5ba9941fe0b3bd6d502621aa7f79e5c2a259	103	300.313	882.412	283.194	869.155	2.08899	289.172	879.64	2.89774
	BSA_static-116	BSA_static	b4ab5ba9941fe0b3bd6d502621aa7f79e5c2a259	104	888.432	918.294	888.257	893.707	3.03956	901.318	895.045	1.06467
	BSA_static-116	BSA_static	b4ab5ba9941fe0b3bd6d502621aa7f79e5c2a259	105	205.436	883.199	242.378	896.141	6.08897	215.308	890.816	5.62603
	BSA_static-116	BSA_static	b4ab5ba9941fe0b3bd6d502621aa7f79e5c2a259	106	148.054	898.042	145.66	907.454	4.1986	152.841	894.729	0.605499
	BSA_static-116	BSA_static	b4ab5ba9941fe0b3bd6d502621aa7f79e5c2a259	108	413.799	885.992	402.822	884.516	3.0137	420.221	886.754	6.16507
	BSA_static-116	BSA_static	b4ab5ba9941fe0b3bd6d502621aa7f79e5c2a259	110	461.918	915.431	452.052	909.871	3.16722	479.636	909.164	0.339945
	BSA_static-115	BSA_static	695f7df68fe8caf2c868f0dc0892e400235a6909	19	761.082	110.679	754.132	112.927	3.46879	759.597	111.072	3.40055
	BSA_static-115	BSA_static	695f7df68fe8caf2c868f0dc0892e400235a6909	20	580.091	98.6457	575.747	127.105	4.67221	576.408	110.682	4.41544
	BSA_static-115	BSA_static	695f7df68fe8caf2c868f0dc0892e400235a6909	21	634.715	166.08	632.141	163.141	3.13062	654.032	163.382	0.138801
	BSA_static-115	BSA_static	695f7df68fe8caf2c868f0dc0892e400235a6909	22	410.747	124.083	414.607	126.929	5.01805	408.847	108.673	1.69351
	BSA_static-115	BSA_static	695f7df68fe8caf2c868f0dc0892e400235a6909	23	526.283	116.193	525.503	143.491	4.41449	532.699	120.055	5.74128
	BSA_static-115	BSA_static	695f7df68fe8caf2c868f0dc0892e400235a6909	24	455.248	154.839	458.876	167.155	0.525603	445.291	175.035	4.25434
	BSA_static-115	BSA_static	695f7df68fe8caf2c868f0dc0892e400235a6909	25	836.422	117.474	833.6	105.476	2.03726	839.588	117.369	0.0333356
	BSA_static-115	BSA_static	695f7df68fe8caf2c868f0dc0892e400235a6909	26	331.065	139.845	321.221	171.093	2.01094	324.634	178.34	4.54685
	BSA_static-115	BSA_static	695f7df68fe8caf2c868f0dc0892e400235a6909	27	861.175	140.864	851.632	131.151	3.11375	865.154	131.528	1.16795
	BSA_static-115	BSA_static	695f7df68fe8caf2c868f0dc0892e400235a6909	28	354.155	192.685	343.735	195.65	1.73338	346.588	213.04	4.35648
	BSA_static-115	BSA_static	695f7df68fe8caf2c868f0dc0892e400235a6909	31	472.918	206.672	479.148	183.811	0.916387	465.47	201.639	2.54734
	BSA_static-115	BSA_static	695f7df68fe8caf2c868f0dc0892e400235a6909	32	173.729	183.921	195.4	138.35	1.4424	191.925	165.269	0.797771
	BSA_static-115	BSA_static	695f7df68fe8caf2c868f0dc0892e400235a6909	34	549.769	168.757	545.34	154.418	3.12385	558.944	154.66	0.993822
	BSA_static-115	BSA_static	695f7df68fe8caf2c868f0dc0892e400235a6909	35	908.998	251.536	903.16	257.838	4.50187	905.969	244.689	1.9872
	BSA_static-115	BSA_static	695f7df68fe8caf2c868f0dc0892e400235a6909	37	723.023	269.295	717.12	267.824	1.78181	720.566	283.915	4.54593
	BSA_static-115	BSA_static	695f7df68fe8caf2c868f0dc0892e400235a6909	38	640.077	252.862	651.055	240.262	4.65006	651.897	226.764	1.14553
	BSA_static-115	BSA_static	695f7df68fe8caf2c868f0dc0892e400235a6909	39	874.757	212.472	847.428	240.117	4.12552	854.44	229.573	3.84125
	BSA_static-115	BSA_static	695f7df68fe8caf2c868f0dc0892e400235a6909	40	292.239	203.739	296.936	193.904	1.07496	291.674	203.632	2.95417
	BSA_static-115	BSA_static	695f7df68fe8caf2c868f0dc0892e400235a6909	42	781.108	242.928	786	223.243	1.37701	781.634	245.489	4.9149
	BSA_static-115	BSA_static	695f7df68fe8caf2c868f0dc0892e400235a6909	43	400.142	245.162	385.042	274.815	4.39716	392.269	252.652	3.90206
	BSA_static-115	BSA_static	695f7df68fe8caf2c868f0dc0892e400235a6909	44	815.399	236.864	819.271	254.858	5.36522	812.344	245.799	4.38291
	BSA_static-115	BSA_static	695f7df68fe8caf2c868f0dc0892e400235a6909	46	250.214	247.286	266.436	218.765	1.51371	264.877	246.046	0.0843753
	BSA_static-115	BSA_static	695f7df68fe8caf2c868f0dc0892e400235a6909	48	499.176	271.523	490.241	272.935	2.88463	508.288	277.677	5.68919
	BSA_static-115	BSA_static	695f7df68fe8caf2c868f0dc0892e400235a6909	49	344.974	294.573	345.641	270.715	2.57762	357.977	278.518	0.890068
	BSA_static-115	BSA_static	695f7df68fe8caf2c868f0dc0892e400235a6909	50	271.495	289.034	280.97	275.835	0.995856	270.21	292.44	4.35165
	BSA_static-115	BSA_static	695f7df68fe8caf2c868f0dc0892e400235a6909	51	188.547	305.469	175.091	325.257	2.95737	184.221	326.958	4.51375
	BSA_static-115	BSA_static	695f7df68fe8caf2c868f0dc0892e400235a6909	53	119.468	323.64	102.486	338.752	5.31537	96.4647	330.008	3.41163
	BSA_static-115	BSA_static	695f7df68fe8caf2c868f0dc0892e400235a6909	54	537.417	333.96	524.211	329.5	3.30857	540.011	326.837	1.22149
	BSA_static-115	BSA_static	695f7df68fe8caf2c868f0dc0892e400235a6909	57	419.75	355.731	434.684	353.18	5.98759	419.857	348.665	1.55569
	BSA_static-115	BSA_static	695f7df68fe8caf2c868f0dc0892e400235a6909	58	733.867	370.712	721.029	373.561	3.67623	741.65	361.35	0.877244
	BSA_static-115	BSA_static	695f7df68fe8caf2c868f0dc0892e400235a6909	59	213.877	341.628	216.977	354.182	5.1677	210.877	341.723	3.17319
	BSA_static-115	BSA_static	695f7df68fe8caf2c868f0dc0892e400235a6909	60	624.535	351.222	623.539	361.583	5.11157	620.707	354.869	3.90286
	BSA_static-115	BSA_static	695f7df68fe8caf2c868f0dc0892e400235a6909	61	470.215	386.309	456.878	395.761	2.90438	473.482	399.775	4.95044
	BSA_static-115	BSA_static	695f7df68fe8caf2c868f0dc0892e400235a6909	62	276.372	351.06	273.256	352.071	0.235378	260.843	355.047	3.39293
	BSA_static-115	BSA_static	695f7df68fe8caf2c868f0dc0892e400235a6909	63	304.221	406.254	318.012	397.145	4.83772	315.799	379.581	1.16125
	BSA_static-115	BSA_static	695f7df68fe8caf2c868f0dc0892e400235a6909	64	541.214	406.887	538.043	401.643	2.51818	554.181	413.247	5.82715
	BSA_static-115	BSA_static	695f7df68fe8caf2c868f0dc0892e400235a6909	65	811.73	400.313	797.323	414.671	4.08149	810.037	397.266	2.07808
	BSA_static-115	BSA_static	695f7df68fe8caf2c868f0dc0892e400235a6909	66	102.91	379.432	108.413	367.62	0.982651	100.938	378.83	2.84548
	BSA_static-115	BSA_static	695f7df68fe8caf2c868f0dc0892e400235a6909	67	845.425	451.681	835.363	469.432	1.24358	828.544	489.524	4.29279
	BSA_static-115	BSA_static	695f7df68fe8caf2c868f0dc0892e400235a6909	68	604.863	420.053	608.181	420.58	0.520003	596.607	427.207	3.85564
	BSA_static-115	BSA_static	695f7df68fe8caf2c868f0dc0892e400235a6909	70	351.495	407.873	363.556	407.098	4.68637	363.977	390.918	0.936197
	BSA_static-115	BSA_static	695f7df68fe8caf2c868f0dc0892e400235a6909	71	45.1089	381.757	42.5629	378.53	2.79166	52.5179	382.163	6.22846
	BSA_static-115	BSA_static	695f7df68fe8caf2c868f0dc0892e400235a6909	72	154.407	392.421	144.487	384.188	1.93467	148.569	394.907	3.54417
	BSA_static-115	BSA_static	695f7df68fe8caf2c868f0dc0892e400235a6909	73	230.697	433.264	245.265	432.521	6.1571	229.993	430.585	1.82789
	BSA_static-115	BSA_static	695f7df68fe8caf2c868f0dc0892e400235a6909	75	645.484	454.504	637.003	455.46	1.9856	643.656	470.567	4.59904
	BSA_static-115	BSA_static	695f7df68fe8caf2c868f0dc0892e400235a6909	77	672.299	477.716	675.26	497.685	5.11693	668.838	482.686	4.10407
	BSA_static-115	BSA_static	695f7df68fe8caf2c868f0dc0892e400235a6909	78	382.064	445.834	357.209	450.739	3.1697	377.728	450.162	3.92603
	BSA_static-115	BSA_static	695f7df68fe8caf2c868f0dc0892e400235a6909	80	870.644	522.955	880.314	507.756	0.812958	868.984	519.729	2.04614
	BSA_static-115	BSA_static	695f7df68fe8caf2c868f0dc0892e400235a6909	83	402.023	541.354	397.052	584.115	5.67559	377.164	570.285	4.00254
	BSA_static-115	BSA_static	695f7df68fe8caf2c868f0dc0892e400235a6909	84	460.586	503.686	455.89	504.709	2.06588	462.695	517.311	4.8659
	BSA_static-115	BSA_static	695f7df68fe8caf2c868f0dc0892e400235a6909	85	295.549	488.331	309.257	494	5.94831	294.569	488.889	3.65855
	BSA_static-115	BSA_static	695f7df68fe8caf2c868f0dc0892e400235a6909	86	589.639	513.052	604.3	505.335	0.162853	588.23	507.975	1.84137
	BSA_static-115	BSA_static	695f7df68fe8caf2c868f0dc0892e400235a6909	87	105.842	474.362	87.8689	468.879	2.24258	97.2597	480.688	3.77683
	BSA_static-115	BSA_static	695f7df68fe8caf2c868f0dc0892e400235a6909	88	371.91	514.756	360.704	516.884	3.48109	377.937	510.798	0.581084
	BSA_static-115	BSA_static	695f7df68fe8caf2c868f0dc0892e400235a6909	89	512.492	500.363	530.686	501.271	5.77173	517.658	493.96	0.891845
	BSA_static-115	BSA_static	695f7df68fe8caf2c868f0dc0892e400235a6909	90	753.704	562.219	758.192	562.872	4.41436	764.35	542.823	1.0688
	BSA_static-115	BSA_static	695f7df68fe8caf2c868f0dc0892e400235a6909	91	154.931	508.43	162.469	519.646	4.56592	164.153	508.232	0.0214655
	BSA_static-115	BSA_static	695f7df68fe8caf2c868f0dc0892e400235a6909	92	217.493	523.213	234.125	529.652	5.83295	217	521.375	1.8328
	BSA_static-115	BSA_static	695f7df68fe8caf2c868f0dc0892e400235a6909	94	519.836	554.634	491.455	567.47	2.88655	501.606	570.117	3.84564
	BSA_static-115	BSA_static	695f7df68fe8caf2c868f0dc0892e400235a6909	95	291.807	548.285	295.168	544.707	1.07321	285.655	562.22	4.29665
	BSA_static-115	BSA_static	695f7df68fe8caf2c868f0dc0892e400235a6909	97	121.313	557.136	127.609	569.218	3.51248	142.103	563.582	5.98255
	BSA_static-115	BSA_static	695f7df68fe8caf2c868f0dc0892e400235a6909	98	628.735	581.67	650.571	599.339	5.18199	643.88	586.152	5.99542
	BSA_static-115	BSA_static	695f7df68fe8caf2c868f0dc0892e400235a6909	99	448.731	579.94	454.02	583.414	4.99688	453.459	581.496	5.96529
	BSA_static-115	BSA_static	695f7df68fe8caf2c868f0dc0892e400235a6909	101	194.648	587.65	177.44	588.402	3.38037	195.58	583.987	1.32177
	BSA_static-115	BSA_static	695f7df68fe8caf2c868f0dc0892e400235a6909	102	550.447	630.335	550.191	620.719	1.85179	555.278	638.344	5.25512
	BSA_static-115	BSA_static	695f7df68fe8caf2c868f0dc0892e400235a6909	103	878.835	671.332	876.848	649.908	3.28341	890.334	647.982	1.11318
	BSA_static-115	BSA_static	695f7df68fe8caf2c868f0dc0892e400235a6909	104	313.216	601.721	306.527	592.144	2.66031	318.098	598.187	0.626607
	BSA_static-115	BSA_static	695f7df68fe8caf2c868f0dc0892e400235a6909	105	783.604	658.691	776.821	665.211	2.3496	791.993	680.584	5.07834
	BSA_static-115	BSA_static	695f7df68fe8caf2c868f0dc0892e400235a6909	106	212.833	623.779	216.341	626.175	6.00414	203.183	622.405	3.00009
	BSA_static-115	BSA_static	695f7df68fe8caf2c868f0dc0892e400235a6909	107	106.097	628.939	93.5773	623.7	2.41732	105.063	633.86	4.50529
	BSA_static-115	BSA_static	695f7df68fe8caf2c868f0dc0892e400235a6909	109	235.515	661.583	223.427	675.944	6.25655	214.759	675.713	3.73928
	BSA_static-115	BSA_static	695f7df68fe8caf2c868f0dc0892e400235a6909	110	306.705	664.823	311.075	669.877	5.53477	299.143	658.797	2.46879
	BSA_static-115	BSA_static	695f7df68fe8caf2c868f0dc0892e400235a6909	111	452.627	698.341	449.244	712.199	1.09132	438.362	733.127	4.32323
	BSA_static-115	BSA_static	695f7df68fe8caf2c868f0dc0892e400235a6909	112	661.868	655.365	662.438	641.304	0.822763	652.45	652.067	2.8048
	BSA_static-115	BSA_static	695f7df68fe8caf2c868f0dc0892e400235a6909	114	372.75	741.71	355.796	756.215	0.504061	350.913	758.908	3.8087
	BSA_static-115	BSA_static	695f7df68fe8caf2c868f0dc0892e400235a6909	115	102.102	694.363	104.65	703.197	6.09541	87.1304	699.868	3.49394
	BSA_static-115	BSA_static	695f7df68fe8caf2c868f0dc0892e400235a6909	117	813.9	755.443	816.912	758.209	0.299711	809.923	760.369	4.0332
	BSA_static-115	BSA_static	695f7df68fe8caf2c868f0dc0892e400235a6909	118	133.682	740.76	147.419	746.235	5.68659	138.705	740.316	0.0880857
	BSA_static-115	BSA_static	695f7df68fe8caf2c868f0dc0892e400235a6909	119	523.149	755.586	532.835	746.775	3.71647	548.611	736.554	0.641877
	BSA_static-115	BSA_static	695f7df68fe8caf2c868f0dc0892e400235a6909	120	618.023	724.958	619	728.148	5.1915	610.231	711.269	2.08824
	BSA_static-115	BSA_static	695f7df68fe8caf2c868f0dc0892e400235a6909	121	480.252	738.474	474.509	761.555	5.54275	465.165	753.016	3.90862
	BSA_static-115	BSA_static	695f7df68fe8caf2c868f0dc0892e400235a6909	123	662.304	793.201	684.665	786.273	5.81159	666.88	777.203	1.29219
	BSA_static-115	BSA_static	695f7df68fe8caf2c868f0dc0892e400235a6909	124	184.928	745.039	181.704	731.337	2.95618	190.234	732.937	1.15756
	BSA_static-115	BSA_static	695f7df68fe8caf2c868f0dc0892e400235a6909	125	265.342	774.95	255.77	774.294	3.56507	270.519	767.646	0.954208
	BSA_static-115	BSA_static	695f7df68fe8caf2c868f0dc0892e400235a6909	129	763.227	770.124	769.673	766.464	1.1132	763.177	779.655	4.70716
	BSA_static-115	BSA_static	695f7df68fe8caf2c868f0dc0892e400235a6909	130	148.23	821.044	131.061	833.852	0.942074	127.087	839.317	3.85429
	BSA_static-115	BSA_static	695f7df68fe8caf2c868f0dc0892e400235a6909	132	523.939	819.715	526.613	818.121	4.02996	541.452	799.862	0.847947
	BSA_static-115	BSA_static	695f7df68fe8caf2c868f0dc0892e400235a6909	133	387.046	833.045	391.167	816.127	3.36001	408.233	812.339	0.773928
	BSA_static-115	BSA_static	695f7df68fe8caf2c868f0dc0892e400235a6909	135	721.312	821.783	723.676	832.221	4.94888	721.996	825.251	4.90713
	BSA_static-115	BSA_static	695f7df68fe8caf2c868f0dc0892e400235a6909	136	544.688	872.938	542.144	874.722	5.11623	536.331	861.117	2.1862
	BSA_static-115	BSA_static	695f7df68fe8caf2c868f0dc0892e400235a6909	137	763.447	820.91	758.049	823.7	3.85716	763.567	818.903	1.5108
	BSA_static-115	BSA_static	695f7df68fe8caf2c868f0dc0892e400235a6909	138	323.53	854.425	297.917	882.5	3.55631	321.077	872.304	4.57603
	BSA_static-115	BSA_static	695f7df68fe8caf2c868f0dc0892e400235a6909	139	394.314	891.052	394.239	882.564	3.96853	404.242	871.693	1.09692
	BSA_static-115	BSA_static	695f7df68fe8caf2c868f0dc0892e400235a6909	140	200.663	882.002	207.22	883.236	0.10019	188.086	885.16	3.38758
	BSA_static-115	BSA_static	695f7df68fe8caf2c868f0dc0892e400235a6909	142	711.089	876.706	711.462	876.855	0.224721	700.124	879.447	3.38651
	BSA_static-115	BSA_static	695f7df68fe8caf2c868f0dc0892e400235a6909	145	417.28	945.135	424.961	933.79	3.44681	449.017	926.211	0.537687
	BSA_static-115	BSA_static	695f7df68fe8caf2c868f0dc0892e400235a6909	148	258.351	915.623	279.596	890.077	1.13691	269.567	911.722	0.334677
	BSA_static-114	BSA_static	35a6a9c11d630bc0492a28d002cc7b815912530e	15	492.183	47.246	479.005	53.2217	4.44835	482.643	39.7659	2.47667
	BSA_static-114	BSA_static	35a6a9c11d630bc0492a28d002cc7b815912530e	16	796.394	52.6977	784.11	48.9926	2.93855	796.261	51.4943	1.68087
	BSA_static-114	BSA_static	35a6a9c11d630bc0492a28d002cc7b815912530e	18	621.783	80.5027	621.091	65.6411	0.50991	606.726	73.6744	2.71584
	BSA_static-114	BSA_static	35a6a9c11d630bc0492a28d002cc7b815912530e	19	404.337	67.9184	403.401	80.5949	3.61948	419.176	72.4246	5.98837
	BSA_static-114	BSA_static	35a6a9c11d630bc0492a28d002cc7b815912530e	20	714.037	50.8083	710.6	42.3333	2.24734	715.751	48.748	0.876894
	BSA_static-114	BSA_static	35a6a9c11d630bc0492a28d002cc7b815912530e	21	343.115	92.5626	339.207	95.038	2.52953	355.953	106.794	5.44637
	BSA_static-114	BSA_static	35a6a9c11d630bc0492a28d002cc7b815912530e	22	758.137	98.9436	771.872	94.7641	1.32644	768.11	109.85	5.45311
	BSA_static-114	BSA_static	35a6a9c11d630bc0492a28d002cc7b815912530e	23	569.087	119.698	571.453	125.609	3.70308	582.845	118.443	0.0909849
	BSA_static-114	BSA_static	35a6a9c11d630bc0492a28d002cc7b815912530e	24	331.85	129.707	338.381	120.956	0.0522748	328.519	121.472	1.95514
	BSA_static-114	BSA_static	35a6a9c11d630bc0492a28d002cc7b815912530e	26	525.922	149.586	548.249	162.712	5.8968	523.322	152.571	3.99572
	BSA_static-114	BSA_static	35a6a9c11d630bc0492a28d002cc7b815912530e	27	260.816	138.876	281.797	144.916	5.99796	264.061	139.715	6.03018
	BSA_static-114	BSA_static	35a6a9c11d630bc0492a28d002cc7b815912530e	28	445.564	130.45	467.524	147.157	5.43632	450.885	128.336	0.378241
	BSA_static-114	BSA_static	35a6a9c11d630bc0492a28d002cc7b815912530e	29	424.304	169.766	418.122	165.537	3.95418	422.701	160.701	1.74585
	BSA_static-114	BSA_static	35a6a9c11d630bc0492a28d002cc7b815912530e	30	677.541	138.543	712.148	138.517	0.0054208	687.48	138.651	6.27232
	BSA_static-114	BSA_static	35a6a9c11d630bc0492a28d002cc7b815912530e	31	763.526	149.221	746.633	141.416	1.97661	751.493	152.727	3.42516
	BSA_static-114	BSA_static	35a6a9c11d630bc0492a28d002cc7b815912530e	32	264.613	191.027	270.259	183.359	2.68934	288.974	192.452	6.22479
	BSA_static-114	BSA_static	35a6a9c11d630bc0492a28d002cc7b815912530e	34	847.418	173.181	832.822	183.566	3.4843	848.933	177.818	5.02823
	BSA_static-114	BSA_static	35a6a9c11d630bc0492a28d002cc7b815912530e	35	713.426	170.925	704.866	169.855	3.14751	719.519	169.768	0.187661
	BSA_static-114	BSA_static	35a6a9c11d630bc0492a28d002cc7b815912530e	37	686.708	195.343	706.041	207.993	4.98455	702.724	196.106	6.23555
	BSA_static-114	BSA_static	35a6a9c11d630bc0492a28d002cc7b815912530e	38	773.971	194.11	806.4	189.914	0.0746932	771.124	192.554	2.64152
	BSA_static-114	BSA_static	35a6a9c11d630bc0492a28d002cc7b815912530e	39	517.616	207.691	509.63	211.867	3.38671	528.751	207.084	0.0545
	BSA_static-114	BSA_static	35a6a9c11d630bc0492a28d002cc7b815912530e	40	602.664	234.659	620.996	233.966	6.04643	607.745	230.769	0.653392
	BSA_static-114	BSA_static	35a6a9c11d630bc0492a28d002cc7b815912530e	42	926.742	221.099	913.22	213.991	2.6971	923.693	218.979	2.53393
	BSA_static-114	BSA_static	35a6a9c11d630bc0492a28d002cc7b815912530e	43	817.747	224.455	804.786	218.173	3.07688	818.313	219.05	1.4665
	BSA_static-114	BSA_static	35a6a9c11d630bc0492a28d002cc7b815912530e	44	467.158	258.901	483.878	278.134	3.5935	502.112	269.283	5.99448
	BSA_static-114	BSA_static	35a6a9c11d630bc0492a28d002cc7b815912530e	45	192.921	238.127	186.952	247.576	5.90242	166.363	239.334	3.187
	BSA_static-114	BSA_static	35a6a9c11d630bc0492a28d002cc7b815912530e	46	890.306	225.958	918.271	238.771	5.84582	894.815	227.804	5.89463
	BSA_static-114	BSA_static	35a6a9c11d630bc0492a28d002cc7b815912530e	48	710.832	231.673	724.827	223.706	0.87767	720.769	228.591	0.300755
	BSA_static-114	BSA_static	35a6a9c11d630bc0492a28d002cc7b815912530e	49	520.487	242.304	521.441	238.252	1.57167	521.447	244.772	5.08318
	BSA_static-114	BSA_static	35a6a9c11d630bc0492a28d002cc7b815912530e	50	891.519	279.885	886.86	272.36	4.1388	893.11	262.685	1.47858
	BSA_static-114	BSA_static	35a6a9c11d630bc0492a28d002cc7b815912530e	51	955.721	277.748	933.542	258.373	2.33567	941.53	266.695	2.47987
	BSA_static-114	BSA_static	35a6a9c11d630bc0492a28d002cc7b815912530e	52	773.986	264.763	773.733	275.691	5.43111	764.936	265.636	3.23778
	BSA_static-114	BSA_static	35a6a9c11d630bc0492a28d002cc7b815912530e	53	289.912	304.658	312.508	306.125	6.28177	280.748	306.08	3.2955
	BSA_static-114	BSA_static	35a6a9c11d630bc0492a28d002cc7b815912530e	54	652.081	274.274	696.2	264.715	0.173897	679.797	267.597	0.236432
	BSA_static-114	BSA_static	35a6a9c11d630bc0492a28d002cc7b815912530e	56	736.289	312.377	745.703	315.729	4.08745	755.281	302.453	0.481524
	BSA_static-114	BSA_static	35a6a9c11d630bc0492a28d002cc7b815912530e	57	516.635	315.759	527.064	335.124	4.80492	525.706	320.485	5.80289
	BSA_static-114	BSA_static	35a6a9c11d630bc0492a28d002cc7b815912530e	60	834.282	343.38	850.72	346.869	3.44899	869.037	341.054	0.0668234
	BSA_static-114	BSA_static	35a6a9c11d630bc0492a28d002cc7b815912530e	61	628.996	359.525	601.86	359.174	5.01748	600.106	353.606	2.93951
	BSA_static-114	BSA_static	35a6a9c11d630bc0492a28d002cc7b815912530e	62	491.646	356.355	496.028	364.395	4.34706	500.251	353.355	0.335532
	BSA_static-114	BSA_static	35a6a9c11d630bc0492a28d002cc7b815912530e	63	284.236	394.964	288.855	406.66	5.74912	283.198	403.314	4.58867
	BSA_static-114	BSA_static	35a6a9c11d630bc0492a28d002cc7b815912530e	64	138.179	393.361	157.177	377.892	0.825762	137.66	399.052	4.62135
	BSA_static-114	BSA_static	35a6a9c11d630bc0492a28d002cc7b815912530e	65	330.063	423.495	343.59	415.784	0.212448	321.788	420.487	2.79299
	BSA_static-114	BSA_static	35a6a9c11d630bc0492a28d002cc7b815912530e	67	789.143	396.831	777.852	390.449	0.524052	762.148	399.525	3.24105
	BSA_static-114	BSA_static	35a6a9c11d630bc0492a28d002cc7b815912530e	68	591.151	397.694	565.857	393.173	6.15221	548.257	390.854	2.98347
	BSA_static-114	BSA_static	35a6a9c11d630bc0492a28d002cc7b815912530e	69	444.134	422.522	447.229	421.755	3.49507	465.9	414.866	0.338241
	BSA_static-114	BSA_static	35a6a9c11d630bc0492a28d002cc7b815912530e	70	349.41	458.575	371.718	436.582	0.619833	349.11	452.717	1.62195
	BSA_static-114	BSA_static	35a6a9c11d630bc0492a28d002cc7b815912530e	72	503.34	432.79	531.315	423.62	0.048076	512.378	424.531	0.740358
	BSA_static-114	BSA_static	35a6a9c11d630bc0492a28d002cc7b815912530e	74	607.779	442.088	598.58	438.908	0.202439	569.5	444.877	3.21434
	BSA_static-114	BSA_static	35a6a9c11d630bc0492a28d002cc7b815912530e	75	751.568	456.588	729.914	454.445	0.30146	710.442	460.5	3.23643
	BSA_static-114	BSA_static	35a6a9c11d630bc0492a28d002cc7b815912530e	76	893.098	462.751	905.863	455.673	1.79148	907.371	462.394	0.0249771
	BSA_static-114	BSA_static	35a6a9c11d630bc0492a28d002cc7b815912530e	77	115.856	459.707	111.446	444.492	3.352	127.312	441.104	1.01881
	BSA_static-114	BSA_static	35a6a9c11d630bc0492a28d002cc7b815912530e	81	521.639	484.786	512.841	484.085	2.77723	530.524	490.829	5.68591
	BSA_static-114	BSA_static	35a6a9c11d630bc0492a28d002cc7b815912530e	82	795.704	493.909	779.812	495.823	2.68986	792.732	502.092	4.36399
	BSA_static-114	BSA_static	35a6a9c11d630bc0492a28d002cc7b815912530e	83	409.342	513.163	411.932	506.654	1.03333	402.966	521.699	4.07078
	BSA_static-114	BSA_static	35a6a9c11d630bc0492a28d002cc7b815912530e	84	622.52	529.135	625.951	522.136	2.37849	641.002	536.53	5.90259
	BSA_static-114	BSA_static	35a6a9c11d630bc0492a28d002cc7b815912530e	88	156.852	569.197	124.766	581.78	0.726704	116.785	588.875	3.59813
	BSA_static-114	BSA_static	35a6a9c11d630bc0492a28d002cc7b815912530e	89	821.409	558.767	822.14	565.845	2.95013	838.114	568.941	5.73614
	BSA_static-114	BSA_static	35a6a9c11d630bc0492a28d002cc7b815912530e	90	789.137	580.883	802.109	589.317	3.92815	811.071	580.334	0.0250094
	BSA_static-114	BSA_static	35a6a9c11d630bc0492a28d002cc7b815912530e	91	388.205	566.656	392.485	583.928	3.56756	415.155	573.641	6.02956
	BSA_static-114	BSA_static	35a6a9c11d630bc0492a28d002cc7b815912530e	92	235.665	585.841	271.527	559.454	1.19909	264.431	577.656	0.277203
	BSA_static-114	BSA_static	35a6a9c11d630bc0492a28d002cc7b815912530e	93	489.622	562.99	475.236	554.244	1.9198	480.225	567.956	3.62773
	BSA_static-114	BSA_static	35a6a9c11d630bc0492a28d002cc7b815912530e	94	901.709	567.239	876.674	556.308	2.58769	893.47	566.696	3.07577
	BSA_static-114	BSA_static	35a6a9c11d630bc0492a28d002cc7b815912530e	95	705.177	593.229	712.524	586.286	2.13747	721.084	599.739	5.89472
	BSA_static-114	BSA_static	35a6a9c11d630bc0492a28d002cc7b815912530e	97	582.369	601.058	584.586	615.367	4.84121	582.572	599.813	1.40958
	BSA_static-114	BSA_static	35a6a9c11d630bc0492a28d002cc7b815912530e	98	286.106	608.13	267.905	608.608	3.02109	279.241	609.98	3.40491
	BSA_static-114	BSA_static	35a6a9c11d630bc0492a28d002cc7b815912530e	99	440.902	631.961	448.814	630.521	4.30018	455.573	615.065	0.855792
	BSA_static-114	BSA_static	35a6a9c11d630bc0492a28d002cc7b815912530e	100	372.349	607.265	366.858	599.317	0.725149	357.608	607.514	3.15851
	BSA_static-114	BSA_static	35a6a9c11d630bc0492a28d002cc7b815912530e	101	757.198	654.648	749.923	648.217	6.07572	725.538	643.084	2.79142
	BSA_static-114	BSA_static	35a6a9c11d630bc0492a28d002cc7b815912530e	103	88.8372	651.447	96.3434	639.638	1.98503	99.7066	647.287	0.365554
	BSA_static-114	BSA_static	35a6a9c11d630bc0492a28d002cc7b815912530e	104	200.014	650.775	204.826	661.304	3.84204	219.118	649.255	0.0793957
	BSA_static-114	BSA_static	35a6a9c11d630bc0492a28d002cc7b815912530e	105	307.355	650.532	298.212	657.392	3.89359	312.437	644.086	0.903128
	BSA_static-114	BSA_static	35a6a9c11d630bc0492a28d002cc7b815912530e	106	612.6	647.874	595.503	642.963	2.88682	618.048	648.835	6.1087
	BSA_static-114	BSA_static	35a6a9c11d630bc0492a28d002cc7b815912530e	107	568.941	679.577	553.147	672.424	2.90497	573.526	677.338	0.45422
	BSA_static-114	BSA_static	35a6a9c11d630bc0492a28d002cc7b815912530e	109	435.934	696.847	433.441	710.583	4.84504	431.03	692.518	2.41844
	BSA_static-114	BSA_static	35a6a9c11d630bc0492a28d002cc7b815912530e	110	801.677	733.747	805.61	727.563	1.66464	806.312	735.029	6.01343
	BSA_static-114	BSA_static	35a6a9c11d630bc0492a28d002cc7b815912530e	111	91.223	697.774	80.554	699.791	3.60515	97.5565	691.292	0.79699
	BSA_static-114	BSA_static	35a6a9c11d630bc0492a28d002cc7b815912530e	112	166.463	708.18	196.995	715.942	5.51089	187.516	706.708	0.069787
	BSA_static-114	BSA_static	35a6a9c11d630bc0492a28d002cc7b815912530e	115	540.369	724.437	553.202	719.69	0.521231	541.722	726.281	5.34537
	BSA_static-114	BSA_static	35a6a9c11d630bc0492a28d002cc7b815912530e	118	743.426	759.045	719.459	755.615	4.43205	721.348	749.056	2.71671
	BSA_static-114	BSA_static	35a6a9c11d630bc0492a28d002cc7b815912530e	119	634.101	777.669	638.9	770.841	6.04727	628.907	768.439	2.08336
	BSA_static-114	BSA_static	35a6a9c11d630bc0492a28d002cc7b815912530e	120	384.321	746.016	369.683	753.758	5.79593	354.304	745.609	3.12802
	BSA_static-114	BSA_static	35a6a9c11d630bc0492a28d002cc7b815912530e	121	180.436	757.386	186.988	758.733	4.82012	185.343	743.522	1.23062
	BSA_static-114	BSA_static	35a6a9c11d630bc0492a28d002cc7b815912530e	122	263.921	771.865	257.362	765.674	3.29664	273.073	763.218	0.757054
	BSA_static-114	BSA_static	35a6a9c11d630bc0492a28d002cc7b815912530e	124	333.804	797.58	297.904	805.51	3.3999	319.518	799.799	3.29566
	BSA_static-114	BSA_static	35a6a9c11d630bc0492a28d002cc7b815912530e	125	174.499	809.419	181.744	807.538	4.41032	186.564	792.068	0.963193
	BSA_static-114	BSA_static	35a6a9c11d630bc0492a28d002cc7b815912530e	126	403.973	818.208	405.386	809.289	2.71218	419.51	815.757	0.156436
	BSA_static-114	BSA_static	35a6a9c11d630bc0492a28d002cc7b815912530e	128	650.503	826.213	643.572	826.467	0.31308	623.875	832.843	3.38563
	BSA_static-114	BSA_static	35a6a9c11d630bc0492a28d002cc7b815912530e	129	93.9394	884.23	94.5366	893.296	2.02694	103.253	911.061	5.04651
	BSA_static-114	BSA_static	35a6a9c11d630bc0492a28d002cc7b815912530e	130	458.839	838.313	453.77	838.066	3.35732	482.336	831.806	0.270162
	BSA_static-114	BSA_static	35a6a9c11d630bc0492a28d002cc7b815912530e	134	754.818	887.529	748.196	896.064	4.63854	749.812	874.214	1.93041
	BSA_static-114	BSA_static	35a6a9c11d630bc0492a28d002cc7b815912530e	135	226.884	879.827	263.95	880.885	4.41372	267.308	869.978	0.238996
	BSA_static-114	BSA_static	35a6a9c11d630bc0492a28d002cc7b815912530e	136	612.896	864.57	608.806	866.946	1.83518	609.435	869.268	4.07745
	BSA_static-114	BSA_static	35a6a9c11d630bc0492a28d002cc7b815912530e	137	465.581	872.479	504.835	867.085	5.11676	504.122	865.419	0.181168
	BSA_static-114	BSA_static	35a6a9c11d630bc0492a28d002cc7b815912530e	138	403.134	913.112	400.428	921.591	3.82217	412.496	911.82	0.137169
	BSA_static-114	BSA_static	35a6a9c11d630bc0492a28d002cc7b815912530e	139	563.408	898.652	563.818	910.357	4.36244	569.333	895.247	0.521635
	BSA_static-114	BSA_static	35a6a9c11d630bc0492a28d002cc7b815912530e	141	281.37	922.48	277.678	904.701	1.9564	285.411	923.751	5.97849
	BSA_static-114	BSA_static	35a6a9c11d630bc0492a28d002cc7b815912530e	142	642.49	943.754	641.594	944.447	3.04733	657.533	945.954	6.13801
	BSA_static-114	BSA_static	35a6a9c11d630bc0492a28d002cc7b815912530e	143	846.833	961.798	852.483	950.378	1.16338	849.905	956.351	1.05725
	BSA_static-114	BSA_static	35a6a9c11d630bc0492a28d002cc7b815912530e	145	94.9338	972.542	70.4526	959.321	2.56211	82.7871	967.393	2.74066
	BSA_static-114	BSA_static	35a6a9c11d630bc0492a28d002cc7b815912530e	146	423.604	962.896	434.587	952.81	2.00163	438.325	960.942	0.131967
	BSA_static-114	BSA_static	35a6a9c11d630bc0492a28d002cc7b815912530e	147	256.073	964.427	267.768	974.702	4.4018	273.458	956.976	0.404899
	BSA_static-114	BSA_static	35a6a9c11d630bc0492a28d002cc7b815912530e	148	346.129	972.837	345.353	988.8	5.01018	341.416	975.975	3.72904
	BSA_static-114	BSA_static	35a6a9c11d630bc0492a28d002cc7b815912530e	149	784.187	980.662	799.804	964.021	0.781577	786.445	977.278	0.982301
	BSA_static-114	BSA_static	35a6a9c11d630bc0492a28d002cc7b815912530e	150	649.123	982.077	648.329	988.768	5.42617	636.527	975.141	2.63827
	BSA_static-113	BSA_static	cebdd5204c7c289d24e430e91f1320320e418091	18	664.552	98.8036	660.484	89.0559	1.70906	661.137	93.7498	2.16511
	BSA_static-113	BSA_static	cebdd5204c7c289d24e430e91f1320320e418091	20	459.462	118.15	462.329	118.941	4.92206	460.214	109	1.48884
	BSA_static-113	BSA_static	cebdd5204c7c289d24e430e91f1320320e418091	21	376.629	84.8344	375.454	70.7857	0.60653	361.543	80.4367	2.85794
	BSA_static-113	BSA_static	cebdd5204c7c289d24e430e91f1320320e418091	22	351.15	134.207	355.74	140.797	4.89806	353.957	131.304	0.802106
	BSA_static-113	BSA_static	cebdd5204c7c289d24e430e91f1320320e418091	23	264.905	136.469	282.12	138.214	0.876146	267.726	155.49	4.8596
	BSA_static-113	BSA_static	cebdd5204c7c289d24e430e91f1320320e418091	24	183.236	164.467	205.226	205.043	5.58207	192.653	194.429	5.01692
	BSA_static-113	BSA_static	cebdd5204c7c289d24e430e91f1320320e418091	25	218.914	145.963	220.083	139.724	2.06985	231.014	159.779	5.43168
	BSA_static-113	BSA_static	cebdd5204c7c289d24e430e91f1320320e418091	26	372.672	226.774	380.502	249.157	2.63981	392.111	255.526	5.3069
	BSA_static-113	BSA_static	cebdd5204c7c289d24e430e91f1320320e418091	27	431.647	178.022	439.608	190.804	0.529634	428.479	197.319	4.54964
	BSA_static-113	BSA_static	cebdd5204c7c289d24e430e91f1320320e418091	29	800.18	169.521	810.5	171.44	1.75173	813.414	187.372	5.35037
	BSA_static-113	BSA_static	cebdd5204c7c289d24e430e91f1320320e418091	31	846.647	172.446	840.014	182.565	1.97108	845.807	196.256	4.67714
	BSA_static-113	BSA_static	cebdd5204c7c289d24e430e91f1320320e418091	32	178.841	222.328	171.518	210.624	2.22663	186.014	229.464	5.50033
	BSA_static-113	BSA_static	cebdd5204c7c289d24e430e91f1320320e418091	34	102.733	234.752	116.797	243.076	0.44622	103.239	249.562	4.74654
	BSA_static-113	BSA_static	cebdd5204c7c289d24e430e91f1320320e418091	35	637.502	201.975	644.021	196.855	4.65104	645.319	175.726	1.28135
	BSA_static-113	BSA_static	cebdd5204c7c289d24e430e91f1320320e418091	36	717.877	258.642	717.797	272.525	5.7433	707.538	266.377	3.78388
	BSA_static-113	BSA_static	cebdd5204c7c289d24e430e91f1320320e418091	37	586.435	232.655	585.781	236.548	1.49736	584.106	259.314	4.62524
	BSA_static-113	BSA_static	cebdd5204c7c289d24e430e91f1320320e418091	38	541.971	236.511	537.873	252.462	4.46381	541.813	236.939	4.35967
	BSA_static-113	BSA_static	cebdd5204c7c289d24e430e91f1320320e418091	39	893.682	209.87	902.62	234.741	5.20192	891.936	214.686	4.36462
	BSA_static-113	BSA_static	cebdd5204c7c289d24e430e91f1320320e418091	40	778.579	260.943	803.217	262.023	5.30258	793.991	248.249	0.688998
	BSA_static-113	BSA_static	cebdd5204c7c289d24e430e91f1320320e418091	41	491.365	214.511	504.896	228.7	5.68795	499.951	225.352	5.38222
	BSA_static-113	BSA_static	cebdd5204c7c289d24e430e91f1320320e418091	42	308.35	217.429	297.083	221.428	3.99333	301.947	215.872	2.90315
	BSA_static-113	BSA_static	cebdd5204c7c289d24e430e91f1320320e418091	43	272.352	300.926	270.923	301.735	2.03464	279.43	318.742	5.09057
	BSA_static-113	BSA_static	cebdd5204c7c289d24e430e91f1320320e418091	44	276.722	233.762	284.967	235.929	3.81396	286.419	234.772	6.17936
	BSA_static-113	BSA_static	cebdd5204c7c289d24e430e91f1320320e418091	45	873.391	241.711	883.09	240.607	5.85269	865.855	232.692	2.26688
	BSA_static-113	BSA_static	cebdd5204c7c289d24e430e91f1320320e418091	46	470.077	272.106	481.7	272.971	4.26804	489.692	256.184	0.681849
	BSA_static-113	BSA_static	cebdd5204c7c289d24e430e91f1320320e418091	47	840.294	259.373	835.52	265.811	3.64448	842.988	261.703	5.57003
	BSA_static-113	BSA_static	cebdd5204c7c289d24e430e91f1320320e418091	48	205.069	350.65	186.543	329.984	2.15326	194.335	341.814	2.45287
	BSA_static-113	BSA_static	cebdd5204c7c289d24e430e91f1320320e418091	49	199.614	290.153	203.206	303.046	4.80159	202.457	294.669	5.27422
	BSA_static-113	BSA_static	cebdd5204c7c289d24e430e91f1320320e418091	50	666.273	307.096	671.68	281.32	1.91341	677.612	297.95	0.678769
	BSA_static-113	BSA_static	cebdd5204c7c289d24e430e91f1320320e418091	52	326.656	283.728	332.986	269.547	2.20274	339.808	278.866	0.354035
	BSA_static-113	BSA_static	cebdd5204c7c289d24e430e91f1320320e418091	53	901.334	286.699	895.566	280.364	1.7851	898.498	293.836	4.33416
	BSA_static-113	BSA_static	cebdd5204c7c289d24e430e91f1320320e418091	54	627.471	449.854	615.139	407.649	2.40355	617.654	409.936	1.81195
	BSA_static-113	BSA_static	cebdd5204c7c289d24e430e91f1320320e418091	55	869.418	362	856.771	335.146	3.61609	875.119	325.722	1.41494
	BSA_static-113	BSA_static	cebdd5204c7c289d24e430e91f1320320e418091	57	541.529	359.409	541.054	365.083	2.92334	556.186	368.439	5.73101
	BSA_static-113	BSA_static	cebdd5204c7c289d24e430e91f1320320e418091	59	110.439	346.067	94.7363	366.527	3.15754	108.683	366.305	4.62585
	BSA_static-113	BSA_static	cebdd5204c7c289d24e430e91f1320320e418091	60	419.996	341.217	423.847	360.29	5.76914	417.94	356.954	4.58251
	BSA_static-113	BSA_static	cebdd5204c7c289d24e430e91f1320320e418091	61	175.938	389.43	179.521	409.485	4.58088	181.086	397.658	5.27146
	BSA_static-113	BSA_static	cebdd5204c7c289d24e430e91f1320320e418091	63	278.98	379.037	268.671	367.154	2.24956	283.167	385.125	5.31488
	BSA_static-113	BSA_static	cebdd5204c7c289d24e430e91f1320320e418091	64	380.764	391.91	376.705	387.322	2.23978	381.286	393.117	5.12088
	BSA_static-113	BSA_static	cebdd5204c7c289d24e430e91f1320320e418091	65	459.787	409.858	450.778	404.67	1.65223	452.113	421.036	4.11078
	BSA_static-113	BSA_static	cebdd5204c7c289d24e430e91f1320320e418091	66	691.156	434.123	681.556	424.178	4.34219	686.75	410.793	1.75745
	BSA_static-113	BSA_static	cebdd5204c7c289d24e430e91f1320320e418091	67	765.863	491.956	786.797	480.565	6.08076	769.15	476.943	1.35529
	BSA_static-113	BSA_static	cebdd5204c7c289d24e430e91f1320320e418091	68	88.3593	422.565	99.2394	426.106	4.73141	98.7865	402.294	1.0957
	BSA_static-113	BSA_static	cebdd5204c7c289d24e430e91f1320320e418091	69	172.54	465.994	174.823	468.035	0.71969	161.014	480.138	4.02865
	BSA_static-113	BSA_static	cebdd5204c7c289d24e430e91f1320320e418091	70	574.578	495.319	578.075	494.916	5.34589	560.387	470.834	2.09607
	BSA_static-113	BSA_static	cebdd5204c7c289d24e430e91f1320320e418091	72	367.818	426.941	362.931	412.457	1.82216	365.45	422.27	2.03996
	BSA_static-113	BSA_static	cebdd5204c7c289d24e430e91f1320320e418091	73	264.071	458.174	257.996	470.043	4.3232	263.213	457.32	2.35845
	BSA_static-113	BSA_static	cebdd5204c7c289d24e430e91f1320320e418091	74	819.601	475.887	798.184	479.225	2.78382	810.599	483.866	3.86689
	BSA_static-113	BSA_static	cebdd5204c7c289d24e430e91f1320320e418091	75	516.166	486.039	507.142	466.524	2.13332	519.745	486.514	6.15138
	BSA_static-113	BSA_static	cebdd5204c7c289d24e430e91f1320320e418091	76	341.407	470.352	347.035	481.77	4.69965	347.237	465.897	0.652429
	BSA_static-113	BSA_static	cebdd5204c7c289d24e430e91f1320320e418091	77	918.464	463.121	922.527	466.89	1.93607	927.823	480.738	5.20071
	BSA_static-113	BSA_static	cebdd5204c7c289d24e430e91f1320320e418091	79	436.552	494.274	427.762	487.576	1.47008	427.553	489.644	2.66636
	BSA_static-113	BSA_static	cebdd5204c7c289d24e430e91f1320320e418091	80	134.601	519.272	156.912	537.844	3.48646	170.574	532.936	5.92016
	BSA_static-113	BSA_static	cebdd5204c7c289d24e430e91f1320320e418091	81	281.477	553.675	285.839	552.457	3.69339	302.501	542.201	0.499605
	BSA_static-113	BSA_static	cebdd5204c7c289d24e430e91f1320320e418091	83	839.75	552.327	830.578	579.776	4.22837	838.275	565.135	4.59776
	BSA_static-113	BSA_static	cebdd5204c7c289d24e430e91f1320320e418091	84	401.781	551.538	398.981	547.695	2.89002	417.509	552.457	6.22478
	BSA_static-113	BSA_static	cebdd5204c7c289d24e430e91f1320320e418091	85	560.408	617.528	581.333	656.078	1.60564	581.749	667.991	5.11248
	BSA_static-113	BSA_static	cebdd5204c7c289d24e430e91f1320320e418091	86	347.342	570.123	344.617	558.114	1.97246	350.944	573.01	5.60763
	BSA_static-113	BSA_static	cebdd5204c7c289d24e430e91f1320320e418091	88	68.9726	609.484	65.3763	603.025	2.42567	81.8747	617.377	5.73421
	BSA_static-113	BSA_static	cebdd5204c7c289d24e430e91f1320320e418091	89	143.536	616.216	144.457	625.894	2.34125	152.26	633.934	5.16995
	BSA_static-113	BSA_static	cebdd5204c7c289d24e430e91f1320320e418091	90	258.334	660.049	217.476	608.449	1.08968	211.567	619.769	2.43058
	BSA_static-113	BSA_static	cebdd5204c7c289d24e430e91f1320320e418091	91	171.462	584.957	208.242	600.208	0.147343	189.535	602.985	5.49903
	BSA_static-113	BSA_static	cebdd5204c7c289d24e430e91f1320320e418091	92	476.603	608.166	466.308	578.433	6.27586	456.947	578.365	2.15385
	BSA_static-113	BSA_static	cebdd5204c7c289d24e430e91f1320320e418091	93	846.964	613.373	840.194	603.082	3.07995	861.056	604.369	0.568562
	BSA_static-113	BSA_static	cebdd5204c7c289d24e430e91f1320320e418091	95	387.25	670.131	390.613	669.137	0.433141	374.321	676.671	3.60989
	BSA_static-113	BSA_static	cebdd5204c7c289d24e430e91f1320320e418091	96	439.96	694.997	439.042	693.23	1.85578	446.265	717.884	4.98116
	BSA_static-113	BSA_static	cebdd5204c7c289d24e430e91f1320320e418091	98	487.123	702.375	482.86	702.353	1.35081	480.184	714.32	4.18618
	BSA_static-113	BSA_static	cebdd5204c7c289d24e430e91f1320320e418091	99	744.541	699.862	757.607	708.872	1.99419	764.223	723.554	5.40562
	BSA_static-113	BSA_static	cebdd5204c7c289d24e430e91f1320320e418091	100	790.482	676.892	790.215	675.119	0.223313	778.096	677.871	3.22042
	BSA_static-113	BSA_static	cebdd5204c7c289d24e430e91f1320320e418091	101	343.218	753.781	335.216	751.79	3.54946	345.783	747.224	1.19793
	BSA_static-113	BSA_static	cebdd5204c7c289d24e430e91f1320320e418091	102	704.005	731.039	716.991	718.737	1.09102	710.061	732.055	6.11691
	BSA_static-113	BSA_static	cebdd5204c7c289d24e430e91f1320320e418091	103	164.767	721.206	135.695	711.118	4.18385	140.01	703.728	2.52686
	BSA_static-113	BSA_static	cebdd5204c7c289d24e430e91f1320320e418091	104	625.881	775.514	594.073	753.613	4.81061	593.234	745.093	2.39148
	BSA_static-113	BSA_static	cebdd5204c7c289d24e430e91f1320320e418091	105	882.615	740.942	889.844	738.93	4.28671	892.311	733.49	0.655276
	BSA_static-113	BSA_static	cebdd5204c7c289d24e430e91f1320320e418091	107	957.914	714.523	940.633	719.711	3.41428	958.806	714.629	6.16517
	BSA_static-113	BSA_static	cebdd5204c7c289d24e430e91f1320320e418091	108	85.1161	768.61	90.5308	780.773	3.35268	104.238	777.835	5.83366
	BSA_static-113	BSA_static	cebdd5204c7c289d24e430e91f1320320e418091	110	393.834	774.004	381.585	764.778	2.63486	396.685	773.16	0.287917
	BSA_static-113	BSA_static	cebdd5204c7c289d24e430e91f1320320e418091	111	497.712	802.464	500.819	789.337	1.84983	507.35	812.133	5.49619
	BSA_static-113	BSA_static	cebdd5204c7c289d24e430e91f1320320e418091	112	546.002	814.906	553.419	817.286	0.084047	548.076	817.737	5.34464
	BSA_static-113	BSA_static	cebdd5204c7c289d24e430e91f1320320e418091	113	221.295	812.216	226.99	809.161	0.936295	221.018	817.274	4.65759
	BSA_static-113	BSA_static	cebdd5204c7c289d24e430e91f1320320e418091	114	326.661	851.322	326.157	858.118	2.29972	339.709	873.294	5.24828
	BSA_static-113	BSA_static	cebdd5204c7c289d24e430e91f1320320e418091	115	443.289	816.372	442.98	826.653	5.37968	430.471	810.776	2.72999
	BSA_static-113	BSA_static	cebdd5204c7c289d24e430e91f1320320e418091	116	924.242	794.077	923.139	798.825	4.91563	921.83	792.478	2.55602
	BSA_static-113	BSA_static	cebdd5204c7c289d24e430e91f1320320e418091	117	749.519	853.754	745.92	870.743	5.13009	740.979	859.61	3.7427
	BSA_static-113	BSA_static	cebdd5204c7c289d24e430e91f1320320e418091	118	829.588	814.38	824.271	822.368	2.98384	837.167	824.42	5.35898
	BSA_static-113	BSA_static	cebdd5204c7c289d24e430e91f1320320e418091	120	627.924	866.687	607.844	839.263	0.292476	601.521	841.167	2.3732
	BSA_static-113	BSA_static	cebdd5204c7c289d24e430e91f1320320e418091	121	881.598	855.842	875.928	847.484	4.00337	876.458	846.866	2.09079
	BSA_static-113	BSA_static	cebdd5204c7c289d24e430e91f1320320e418091	123	910.196	835.021	906.227	843.655	5.39655	895.46	830.454	2.84108
	BSA_static-113	BSA_static	cebdd5204c7c289d24e430e91f1320320e418091	124	404.461	891.916	419.053	897.252	5.77694	403.854	888.825	1.76471
	BSA_static-113	BSA_static	cebdd5204c7c289d24e430e91f1320320e418091	125	121.361	847.463	105.292	834.769	2.1239	113.735	848.444	3.26954
	BSA_static-113	BSA_static	cebdd5204c7c289d24e430e91f1320320e418091	126	208.894	861.43	212.86	879.81	3.98144	221.323	870.371	5.65962
	BSA_static-113	BSA_static	cebdd5204c7c289d24e430e91f1320320e418091	128	491.874	888.9	491.06	893.388	2.02986	499.407	910.275	5.05122
	BSA_static-113	BSA_static	cebdd5204c7c289d24e430e91f1320320e418091	129	447.179	883.837	444.289	884.356	5.04674	436.662	862.4	2.02691
	BSA_static-113	BSA_static	cebdd5204c7c289d24e430e91f1320320e418091	130	545.578	894.473	555.796	893.752	1.31369	552.129	907.701	5.17216
	BSA_static-113	BSA_static	cebdd5204c7c289d24e430e91f1320320e418091	132	837.383	878.097	825.558	873.413	3.07113	840.58	874.473	0.847816
	BSA_static-113	BSA_static	cebdd5204c7c289d24e430e91f1320320e418091	133	95.7268	890.237	101.628	882.526	5.40307	90.1307	868.614	1.82404
	BSA_static-113	BSA_static	cebdd5204c7c289d24e430e91f1320320e418091	134	318.983	922.813	322.82	930.72	5.79406	307.317	922.468	3.11206
	BSA_static-113	BSA_static	cebdd5204c7c289d24e430e91f1320320e418091	136	611.215	915.901	620.05	916.094	1.21222	614.832	930.018	4.96318
	BSA_static-113	BSA_static	cebdd5204c7c289d24e430e91f1320320e418091	146	637.021	967.845	633.485	970.217	3.77126	638.309	966.702	0.725798
	BSA_static-112	BSA_static	c7f07d941ab6f3c7666ee36a6c101f8cdc9f9ffa	13	856.415	172.172	854.573	202.867	2.2949	856.501	205.047	4.715
	BSA_static-112	BSA_static	c7f07d941ab6f3c7666ee36a6c101f8cdc9f9ffa	14	345.372	97.9644	341.172	91.9632	4.49457	344.575	76.586	1.60804
	BSA_static-112	BSA_static	c7f07d941ab6f3c7666ee36a6c101f8cdc9f9ffa	16	549.502	123.097	558.78	119.75	0.247235	546.356	122.886	3.07451
	BSA_static-112	BSA_static	c7f07d941ab6f3c7666ee36a6c101f8cdc9f9ffa	17	716.342	77.8758	712.58	77.337	0.0015073	697.505	77.3597	3.1142
	BSA_static-112	BSA_static	c7f07d941ab6f3c7666ee36a6c101f8cdc9f9ffa	18	479.129	143.709	475.668	151.134	1.21504	473.52	156.915	4.31077
	BSA_static-112	BSA_static	c7f07d941ab6f3c7666ee36a6c101f8cdc9f9ffa	19	390.602	107.26	393.804	90.5119	1.46436	391.092	115.895	4.76903
	BSA_static-112	BSA_static	c7f07d941ab6f3c7666ee36a6c101f8cdc9f9ffa	21	742.266	169.532	738.562	162.814	5.45629	717.469	139.893	2.26747
	BSA_static-112	BSA_static	c7f07d941ab6f3c7666ee36a6c101f8cdc9f9ffa	22	224.534	240.462	227.117	214.636	1.34936	222.452	235.354	1.95785
	BSA_static-112	BSA_static	c7f07d941ab6f3c7666ee36a6c101f8cdc9f9ffa	23	171.935	196.007	165.818	274.455	5.0002	146.692	209.846	3.64309
	BSA_static-112	BSA_static	c7f07d941ab6f3c7666ee36a6c101f8cdc9f9ffa	25	424.502	172.088	439.464	173.379	6.1364	424.032	171.098	2.01379
	BSA_static-112	BSA_static	c7f07d941ab6f3c7666ee36a6c101f8cdc9f9ffa	26	646.919	206.391	656.057	204.678	0.915866	645.896	217.907	4.62384
	BSA_static-112	BSA_static	c7f07d941ab6f3c7666ee36a6c101f8cdc9f9ffa	27	708.589	214.494	692.737	203.349	3.30261	710.07	200.534	1.46506
	BSA_static-112	BSA_static	c7f07d941ab6f3c7666ee36a6c101f8cdc9f9ffa	28	314.066	253.655	311.788	235.093	4.70155	312.041	211.696	1.61902
	BSA_static-112	BSA_static	c7f07d941ab6f3c7666ee36a6c101f8cdc9f9ffa	29	359.217	246.563	366.146	267.026	4.60898	366.333	265.225	5.07668
	BSA_static-112	BSA_static	c7f07d941ab6f3c7666ee36a6c101f8cdc9f9ffa	30	444.754	246.346	451.741	244.243	1.50053	450.718	258.775	5.1598
	BSA_static-112	BSA_static	c7f07d941ab6f3c7666ee36a6c101f8cdc9f9ffa	31	416.182	271.722	419.853	274.863	6.2439	405.798	274.31	3.38581
	BSA_static-112	BSA_static	c7f07d941ab6f3c7666ee36a6c101f8cdc9f9ffa	32	562.781	306.597	555.086	294.129	1.93127	564.935	320.258	4.8688
	BSA_static-112	BSA_static	c7f07d941ab6f3c7666ee36a6c101f8cdc9f9ffa	33	857.179	349.137	849.693	359.28	1.74969	852.529	374.963	4.53421
	BSA_static-112	BSA_static	c7f07d941ab6f3c7666ee36a6c101f8cdc9f9ffa	34	501.66	291.971	505.238	313.203	5.14443	498.656	298.929	4.30479
	BSA_static-112	BSA_static	c7f07d941ab6f3c7666ee36a6c101f8cdc9f9ffa	35	609.767	332.146	607.402	303.676	1.38006	604.183	320.35	2.01295
	BSA_static-112	BSA_static	c7f07d941ab6f3c7666ee36a6c101f8cdc9f9ffa	36	682.267	296.846	680.308	279.274	1.48708	678.91	295.929	2.87498
	BSA_static-112	BSA_static	c7f07d941ab6f3c7666ee36a6c101f8cdc9f9ffa	37	778.794	345.524	781.341	370.002	5.51525	768.626	357.723	4.01757
	BSA_static-112	BSA_static	c7f07d941ab6f3c7666ee36a6c101f8cdc9f9ffa	38	279.312	336.792	288.805	348.702	5.42325	275.916	333.733	2.40841
	BSA_static-112	BSA_static	c7f07d941ab6f3c7666ee36a6c101f8cdc9f9ffa	39	914.127	393.735	936.921	362.388	5.16932	929.67	347.639	1.24559
	BSA_static-112	BSA_static	c7f07d941ab6f3c7666ee36a6c101f8cdc9f9ffa	41	532.758	374.965	525.106	365.124	4.3765	531.31	347.353	1.62318
	BSA_static-112	BSA_static	c7f07d941ab6f3c7666ee36a6c101f8cdc9f9ffa	43	655.338	341.797	667.696	327.137	0.201683	649.452	330.868	2.06479
	BSA_static-112	BSA_static	c7f07d941ab6f3c7666ee36a6c101f8cdc9f9ffa	44	464.733	380.267	477.146	381.264	5.62277	456.213	365.004	2.07992
	BSA_static-112	BSA_static	c7f07d941ab6f3c7666ee36a6c101f8cdc9f9ffa	45	393.142	373.663	376.022	372.825	4.00084	385.066	362.337	2.19029
	BSA_static-112	BSA_static	c7f07d941ab6f3c7666ee36a6c101f8cdc9f9ffa	46	723.757	405.95	710.903	400.252	3.25907	722.014	398.941	1.8145
	BSA_static-112	BSA_static	c7f07d941ab6f3c7666ee36a6c101f8cdc9f9ffa	47	369.927	440.607	378.625	471.314	1.64795	378.846	474.164	4.97217
	BSA_static-112	BSA_static	c7f07d941ab6f3c7666ee36a6c101f8cdc9f9ffa	50	216.41	384.713	218.921	398.368	4.67494	219.288	388.577	5.35259
	BSA_static-112	BSA_static	c7f07d941ab6f3c7666ee36a6c101f8cdc9f9ffa	51	664.724	414.177	682.695	418.496	5.17291	675.507	404.008	0.756144
	BSA_static-112	BSA_static	c7f07d941ab6f3c7666ee36a6c101f8cdc9f9ffa	52	275.722	468.59	273.54	485.02	4.80726	271.518	463.777	2.28866
	BSA_static-112	BSA_static	c7f07d941ab6f3c7666ee36a6c101f8cdc9f9ffa	53	315.051	435.069	308.91	448.648	3.85317	319.982	439.1	5.59788
	BSA_static-112	BSA_static	c7f07d941ab6f3c7666ee36a6c101f8cdc9f9ffa	54	197.124	435.689	200.11	441.041	4.33431	204.135	430.908	0.598514
	BSA_static-112	BSA_static	c7f07d941ab6f3c7666ee36a6c101f8cdc9f9ffa	55	821.932	527.605	829.974	502.065	1.54925	829.677	515.857	0.987943
	BSA_static-112	BSA_static	c7f07d941ab6f3c7666ee36a6c101f8cdc9f9ffa	56	240.154	437.077	240.65	448.561	4.87465	237.969	432.187	1.99092
	BSA_static-112	BSA_static	c7f07d941ab6f3c7666ee36a6c101f8cdc9f9ffa	57	573.843	500.616	573.579	486.591	1.57229	573.61	507.178	4.67694
	BSA_static-112	BSA_static	c7f07d941ab6f3c7666ee36a6c101f8cdc9f9ffa	58	513.057	536.183	511.805	541.503	5.82506	493.612	532.532	2.95601
	BSA_static-112	BSA_static	c7f07d941ab6f3c7666ee36a6c101f8cdc9f9ffa	59	609.018	468.312	609.447	481.145	1.58454	609.496	484.728	4.7415
	BSA_static-112	BSA_static	c7f07d941ab6f3c7666ee36a6c101f8cdc9f9ffa	60	439.968	501.075	445.243	516.059	5.04372	437.942	494.839	1.88483
	BSA_static-112	BSA_static	c7f07d941ab6f3c7666ee36a6c101f8cdc9f9ffa	61	123.801	482.815	115.552	473.484	2.46602	125.583	481.523	0.627563
	BSA_static-112	BSA_static	c7f07d941ab6f3c7666ee36a6c101f8cdc9f9ffa	62	685.312	477.053	687.699	488.749	5.35403	679.342	477.562	3.22663
	BSA_static-112	BSA_static	c7f07d941ab6f3c7666ee36a6c101f8cdc9f9ffa	63	631.947	523.26	631.878	500.204	1.77054	635.383	517.519	1.03159
	BSA_static-112	BSA_static	c7f07d941ab6f3c7666ee36a6c101f8cdc9f9ffa	64	332.35	508.226	345.987	466.329	1.47517	344.425	482.613	1.13024
	BSA_static-112	BSA_static	c7f07d941ab6f3c7666ee36a6c101f8cdc9f9ffa	65	239.992	498.224	234.056	483.603	1.72412	237.382	505.125	4.35072
	BSA_static-112	BSA_static	c7f07d941ab6f3c7666ee36a6c101f8cdc9f9ffa	66	215.171	540.923	211.439	548.251	2.48084	230.2	562.835	5.31357
	BSA_static-112	BSA_static	c7f07d941ab6f3c7666ee36a6c101f8cdc9f9ffa	67	72.6868	563.136	79.8446	578.34	4.66417	80.6082	562.515	0.0782163
	BSA_static-112	BSA_static	c7f07d941ab6f3c7666ee36a6c101f8cdc9f9ffa	68	723.29	555.895	736.23	547.27	5.71902	726.977	541.416	1.32151
	BSA_static-112	BSA_static	c7f07d941ab6f3c7666ee36a6c101f8cdc9f9ffa	69	657.461	575.544	644.436	578.697	1.92401	650.578	595.357	4.37804
	BSA_static-112	BSA_static	c7f07d941ab6f3c7666ee36a6c101f8cdc9f9ffa	70	780.643	533.821	768.607	559	4.18753	777.822	543.085	4.41679
	BSA_static-112	BSA_static	c7f07d941ab6f3c7666ee36a6c101f8cdc9f9ffa	71	145.401	591.212	145	587.296	5.26551	136.954	574.265	2.03317
	BSA_static-112	BSA_static	c7f07d941ab6f3c7666ee36a6c101f8cdc9f9ffa	72	370.353	570.998	366.653	576.98	3.92788	379.778	563.831	0.650083
	BSA_static-112	BSA_static	c7f07d941ab6f3c7666ee36a6c101f8cdc9f9ffa	74	260.228	647.297	257.71	616.251	6.05649	250.556	614.6	1.8584
	BSA_static-112	BSA_static	c7f07d941ab6f3c7666ee36a6c101f8cdc9f9ffa	76	411.115	627.81	402.667	615.895	3.56602	415.04	610.304	1.35027
	BSA_static-112	BSA_static	c7f07d941ab6f3c7666ee36a6c101f8cdc9f9ffa	77	740.905	629.821	744.565	623.457	1.3999	742.249	636.882	4.90042
	BSA_static-112	BSA_static	c7f07d941ab6f3c7666ee36a6c101f8cdc9f9ffa	78	452.368	596.574	441.272	617.338	3.46307	450.494	614.267	4.60685
	BSA_static-112	BSA_static	c7f07d941ab6f3c7666ee36a6c101f8cdc9f9ffa	79	309.964	592.273	298.954	591.851	1.48794	297.688	607.097	4.02069
	BSA_static-112	BSA_static	c7f07d941ab6f3c7666ee36a6c101f8cdc9f9ffa	80	123.312	629.624	119.833	618.798	5.96376	109.693	615.444	2.33603
	BSA_static-112	BSA_static	c7f07d941ab6f3c7666ee36a6c101f8cdc9f9ffa	81	215.996	670.385	188.805	621.116	2.70991	205.193	628.665	1.82417
	BSA_static-112	BSA_static	c7f07d941ab6f3c7666ee36a6c101f8cdc9f9ffa	82	487.415	687.03	494.698	658.456	0.0302359	484.323	658.769	1.67977
	BSA_static-112	BSA_static	c7f07d941ab6f3c7666ee36a6c101f8cdc9f9ffa	83	564.096	712.463	562.775	728.102	4.91221	557.671	702.9	2.16239
	BSA_static-112	BSA_static	c7f07d941ab6f3c7666ee36a6c101f8cdc9f9ffa	84	311.188	679.486	314.59	670.111	1.60431	315.055	683.995	5.42128
	BSA_static-112	BSA_static	c7f07d941ab6f3c7666ee36a6c101f8cdc9f9ffa	86	878.06	684.979	883.545	691.978	4.15483	895.714	672.463	0.616719
	BSA_static-112	BSA_static	c7f07d941ab6f3c7666ee36a6c101f8cdc9f9ffa	87	661.143	678.904	660.956	677.36	4.42801	667.032	656.573	1.31296
	BSA_static-112	BSA_static	c7f07d941ab6f3c7666ee36a6c101f8cdc9f9ffa	88	361.859	719.209	366.389	725.18	6.24122	349.822	724.484	3.55464
	BSA_static-112	BSA_static	c7f07d941ab6f3c7666ee36a6c101f8cdc9f9ffa	91	454.112	734.983	454.894	735.715	5.60672	443.584	726.635	2.47119
	BSA_static-112	BSA_static	c7f07d941ab6f3c7666ee36a6c101f8cdc9f9ffa	92	139.497	708.829	147.597	711.435	5.7468	135.147	704.033	2.3075
	BSA_static-112	BSA_static	c7f07d941ab6f3c7666ee36a6c101f8cdc9f9ffa	93	721.409	725.908	727.831	703.534	1.99374	733.313	715.713	0.708182
	BSA_static-112	BSA_static	c7f07d941ab6f3c7666ee36a6c101f8cdc9f9ffa	94	769.677	758.815	782.35	752.037	4.22584	789.838	737.88	0.804231
	BSA_static-112	BSA_static	c7f07d941ab6f3c7666ee36a6c101f8cdc9f9ffa	96	216.359	770.058	208.184	743.345	0.94062	199.837	754.789	2.3956
	BSA_static-112	BSA_static	c7f07d941ab6f3c7666ee36a6c101f8cdc9f9ffa	98	136.938	771.165	123.689	754.017	1.55681	123.686	754.217	2.23441
	BSA_static-112	BSA_static	c7f07d941ab6f3c7666ee36a6c101f8cdc9f9ffa	100	416.101	842.251	431.809	837.726	0.254601	414.16	842.319	3.17681
	BSA_static-112	BSA_static	c7f07d941ab6f3c7666ee36a6c101f8cdc9f9ffa	101	928.288	766.982	926.583	765.217	1.3438	922.95	780.949	4.34734
	BSA_static-112	BSA_static	c7f07d941ab6f3c7666ee36a6c101f8cdc9f9ffa	102	608.399	835.442	620.154	824.02	4.01511	632.485	809.298	0.826327
	BSA_static-112	BSA_static	c7f07d941ab6f3c7666ee36a6c101f8cdc9f9ffa	103	338.921	816.424	325.233	801.638	5.20707	315.341	783.3	2.18944
	BSA_static-112	BSA_static	c7f07d941ab6f3c7666ee36a6c101f8cdc9f9ffa	105	538.861	842.61	540.548	833.848	3.3524	545.138	832.865	0.998522
	BSA_static-112	BSA_static	c7f07d941ab6f3c7666ee36a6c101f8cdc9f9ffa	106	302.323	844.727	297.375	842.279	4.97345	291.462	820.147	1.98685
	BSA_static-112	BSA_static	c7f07d941ab6f3c7666ee36a6c101f8cdc9f9ffa	107	839.972	821.471	852.254	807.829	3.20819	887.8	805.459	0.323063
	BSA_static-112	BSA_static	c7f07d941ab6f3c7666ee36a6c101f8cdc9f9ffa	109	111.735	840.009	95.5048	840.438	3.38475	105.312	838.005	2.83918
	BSA_static-112	BSA_static	c7f07d941ab6f3c7666ee36a6c101f8cdc9f9ffa	110	652.821	875.597	657.626	859.479	4.26091	667.233	839.667	1.18933
	BSA_static-112	BSA_static	c7f07d941ab6f3c7666ee36a6c101f8cdc9f9ffa	114	199.113	882.329	215.455	882.757	6.16435	197.858	880.656	2.21458
	BSA_static-112	BSA_static	c7f07d941ab6f3c7666ee36a6c101f8cdc9f9ffa	115	741.876	875.127	741.154	889.445	4.80374	739.834	875.037	3.09764
	BSA_static-112	BSA_static	c7f07d941ab6f3c7666ee36a6c101f8cdc9f9ffa	117	88.9196	895.277	93.4268	888.982	0.371974	76.75	895.488	3.15892
	BSA_static-112	BSA_static	c7f07d941ab6f3c7666ee36a6c101f8cdc9f9ffa	118	249.738	910.154	261.134	918.498	0.787737	252.086	927.588	4.84624
	BSA_static-112	BSA_static	c7f07d941ab6f3c7666ee36a6c101f8cdc9f9ffa	119	292.074	923.164	292.98	923.644	1.10117	287.281	934.874	4.32386
	BSA_static-112	BSA_static	c7f07d941ab6f3c7666ee36a6c101f8cdc9f9ffa	121	861.507	903.952	856.63	900.805	6.27022	830.093	900.461	3.03093
	BSA_static-112	BSA_static	c7f07d941ab6f3c7666ee36a6c101f8cdc9f9ffa	123	757.682	916.79	751.169	901.895	2.27958	761.26	913.664	0.718215
	BSA_static-112	BSA_static	c7f07d941ab6f3c7666ee36a6c101f8cdc9f9ffa	124	72.3315	941.167	76.9127	929.86	5.9527	57.7161	923.275	2.25572
	BSA_static-111	BSA_static	44e6e81e43a900b8209811e70bcdac416474f49f	18	159.587	65.8792	141.725	67.0372	4.70767	141.792	52.8599	2.50996
	BSA_static-111	BSA_static	44e6e81e43a900b8209811e70bcdac416474f49f	19	250.705	106.816	230.98	98.4772	3.21556	248.592	97.1721	1.78652
	BSA_static-111	BSA_static	44e6e81e43a900b8209811e70bcdac416474f49f	21	816.453	86.5028	809.855	106.145	4.45338	816.519	80.9948	1.55881
	BSA_static-111	BSA_static	44e6e81e43a900b8209811e70bcdac416474f49f	22	352.313	122.672	340.847	124.296	3.46184	356.267	119.182	0.723073
	BSA_static-111	BSA_static	44e6e81e43a900b8209811e70bcdac416474f49f	23	853.281	118.158	851.913	131.543	4.74501	851.423	116.521	2.41942
	BSA_static-111	BSA_static	44e6e81e43a900b8209811e70bcdac416474f49f	24	937.702	124.834	937.568	117.445	5.41011	926.829	104.637	2.06465
	BSA_static-111	BSA_static	44e6e81e43a900b8209811e70bcdac416474f49f	25	884.321	109.459	892.644	97.9688	0.601825	884.701	103.424	1.50794
	BSA_static-111	BSA_static	44e6e81e43a900b8209811e70bcdac416474f49f	26	531.759	169.498	535.563	166.639	6.23339	515.639	165.646	2.90701
	BSA_static-111	BSA_static	44e6e81e43a900b8209811e70bcdac416474f49f	27	427.824	216.055	419.145	224.498	2.45442	435.24	237.706	5.0424
	BSA_static-111	BSA_static	44e6e81e43a900b8209811e70bcdac416474f49f	28	673.848	151.704	676.602	138.655	1.34244	671.199	161.904	4.4583
	BSA_static-111	BSA_static	44e6e81e43a900b8209811e70bcdac416474f49f	29	266.416	223.85	231.65	177.988	1.55167	231.415	190.31	2.37751
	BSA_static-111	BSA_static	44e6e81e43a900b8209811e70bcdac416474f49f	30	598.549	195.26	607.474	182.774	1.19221	601.693	197.309	5.70538
	BSA_static-111	BSA_static	44e6e81e43a900b8209811e70bcdac416474f49f	31	809.035	182.417	803.536	156.765	3.3498	818.935	153.512	1.24079
	BSA_static-111	BSA_static	44e6e81e43a900b8209811e70bcdac416474f49f	32	643.997	198.477	638.391	190.325	3.36097	643.674	189.147	1.60538
	BSA_static-111	BSA_static	44e6e81e43a900b8209811e70bcdac416474f49f	33	455.031	164.683	452.539	184.121	4.51201	455.971	167.224	5.06678
	BSA_static-111	BSA_static	44e6e81e43a900b8209811e70bcdac416474f49f	34	910.086	163.609	923.045	150.102	6.10316	911.356	147.975	1.48973
	BSA_static-111	BSA_static	44e6e81e43a900b8209811e70bcdac416474f49f	36	744.108	217.438	741.982	229.956	4.84162	739.753	212.809	2.32567
	BSA_static-111	BSA_static	44e6e81e43a900b8209811e70bcdac416474f49f	37	378.572	252.188	392.671	260.272	1.13451	386.241	274.063	5.04959
	BSA_static-111	BSA_static	44e6e81e43a900b8209811e70bcdac416474f49f	38	852.283	237.068	865.484	200.599	1.64991	866.911	218.599	0.900951
	BSA_static-111	BSA_static	44e6e81e43a900b8209811e70bcdac416474f49f	39	940.513	245.556	947.869	267.316	5.10859	941.943	253.151	4.89853
	BSA_static-111	BSA_static	44e6e81e43a900b8209811e70bcdac416474f49f	41	489.479	248.945	488.512	245.215	5.97394	475.678	241.115	2.62552
	BSA_static-111	BSA_static	44e6e81e43a900b8209811e70bcdac416474f49f	42	729.588	311.159	739.317	312.201	0.245999	731.03	314.281	5.14498
	BSA_static-111	BSA_static	44e6e81e43a900b8209811e70bcdac416474f49f	43	619.362	333.131	600.665	313.421	4.19881	607.955	300.498	1.90707
	BSA_static-111	BSA_static	44e6e81e43a900b8209811e70bcdac416474f49f	44	200.237	276.813	221.957	278.497	1.0157	215.963	288.163	5.65803
	BSA_static-111	BSA_static	44e6e81e43a900b8209811e70bcdac416474f49f	45	879.486	329.372	849.792	328.388	3.01214	872.392	331.33	3.41093
	BSA_static-111	BSA_static	44e6e81e43a900b8209811e70bcdac416474f49f	46	562.655	344.543	568.594	353.349	5.79815	551.817	344.507	3.13829
	BSA_static-111	BSA_static	44e6e81e43a900b8209811e70bcdac416474f49f	47	658.817	318.016	656.787	303.047	0.758888	653.04	306.601	2.03932
	BSA_static-111	BSA_static	44e6e81e43a900b8209811e70bcdac416474f49f	48	701.905	325.854	711.651	338.228	5.117	702.455	316.753	1.51052
	BSA_static-111	BSA_static	44e6e81e43a900b8209811e70bcdac416474f49f	49	779.608	333.498	782.346	325.926	4.908	779.326	310.684	1.58315
	BSA_static-111	BSA_static	44e6e81e43a900b8209811e70bcdac416474f49f	51	124.357	332.906	116.527	346.327	2.7887	125.097	349.484	4.75701
	BSA_static-111	BSA_static	44e6e81e43a900b8209811e70bcdac416474f49f	52	490.319	355.533	492.101	328.903	0.173534	484.764	330.189	1.78655
	BSA_static-111	BSA_static	44e6e81e43a900b8209811e70bcdac416474f49f	53	352.628	374.35	361.308	375.121	6.07535	340.925	370.823	2.84887
	BSA_static-111	BSA_static	44e6e81e43a900b8209811e70bcdac416474f49f	54	205.937	323.129	204.237	308.183	1.47253	203.048	320.234	2.35511
	BSA_static-111	BSA_static	44e6e81e43a900b8209811e70bcdac416474f49f	55	525.127	360.081	532.837	370.419	5.12888	525.377	353.555	1.53251
	BSA_static-111	BSA_static	44e6e81e43a900b8209811e70bcdac416474f49f	58	454.84	442.544	470.899	474.195	0.387264	459.796	478.724	4.84853
	BSA_static-111	BSA_static	44e6e81e43a900b8209811e70bcdac416474f49f	59	296.595	400.527	271.899	395.478	5.27569	263.836	382.712	2.64351
	BSA_static-111	BSA_static	44e6e81e43a900b8209811e70bcdac416474f49f	60	861.542	403.999	888.732	418.081	6.08388	859.806	412.238	4.5048
	BSA_static-111	BSA_static	44e6e81e43a900b8209811e70bcdac416474f49f	61	827.974	471.588	837.05	476.776	0.221409	830.403	478.272	5.06097
	BSA_static-111	BSA_static	44e6e81e43a900b8209811e70bcdac416474f49f	62	710.751	427.169	703.475	445.364	4.1385	712.588	431.268	5.13354
	BSA_static-111	BSA_static	44e6e81e43a900b8209811e70bcdac416474f49f	63	254.718	430.338	208.542	421.976	3.51173	225.057	415.568	2.6796
	BSA_static-111	BSA_static	44e6e81e43a900b8209811e70bcdac416474f49f	64	662.844	479.624	670.429	494.599	0.1013	657.485	495.915	4.39461
	BSA_static-111	BSA_static	44e6e81e43a900b8209811e70bcdac416474f49f	66	760.465	496.753	767.325	497.974	6.08232	746.379	493.709	2.92878
	BSA_static-111	BSA_static	44e6e81e43a900b8209811e70bcdac416474f49f	67	569.599	450.816	576.789	453.111	5.32209	565.773	437.34	1.84738
	BSA_static-111	BSA_static	44e6e81e43a900b8209811e70bcdac416474f49f	68	518.072	460.948	513.487	468.035	3.51499	519.959	465.5	5.10545
	BSA_static-111	BSA_static	44e6e81e43a900b8209811e70bcdac416474f49f	69	901.523	476.709	895.521	477.699	3.00336	909.735	479.676	5.93652
	BSA_static-111	BSA_static	44e6e81e43a900b8209811e70bcdac416474f49f	70	953.213	460.82	964.636	454.673	0.433932	948.465	462.166	3.41791
	BSA_static-111	BSA_static	44e6e81e43a900b8209811e70bcdac416474f49f	72	230.937	477.294	246.367	478.849	6.13921	226.611	475.985	2.84788
	BSA_static-111	BSA_static	44e6e81e43a900b8209811e70bcdac416474f49f	73	299.303	478.935	311.592	472.404	1.41073	308.954	488.741	5.48982
	BSA_static-111	BSA_static	44e6e81e43a900b8209811e70bcdac416474f49f	74	174.386	477.292	198.792	500.158	4.97145	194.8	485.096	5.91805
	BSA_static-111	BSA_static	44e6e81e43a900b8209811e70bcdac416474f49f	76	645.795	582.644	641.91	592.184	4.00034	653.199	579.105	0.445897
	BSA_static-111	BSA_static	44e6e81e43a900b8209811e70bcdac416474f49f	79	956.854	506.622	975.422	498.815	0.811102	964.292	510.532	5.79918
	BSA_static-111	BSA_static	44e6e81e43a900b8209811e70bcdac416474f49f	80	379.736	535.801	385.42	526.278	0.821628	373.129	539.494	3.65137
	BSA_static-111	BSA_static	44e6e81e43a900b8209811e70bcdac416474f49f	81	210.067	522.49	192.84	520.986	3.16624	210.589	520.548	1.30839
	BSA_static-111	BSA_static	44e6e81e43a900b8209811e70bcdac416474f49f	82	530.705	567.228	528.803	576.195	4.5098	534.048	550.656	1.37171
	BSA_static-111	BSA_static	44e6e81e43a900b8209811e70bcdac416474f49f	83	172.543	560.803	158.986	560.477	5.03295	153.495	543.939	2.41693
	BSA_static-111	BSA_static	44e6e81e43a900b8209811e70bcdac416474f49f	84	918.486	549.997	921.989	553.878	4.07507	930.834	541.931	0.578608
	BSA_static-111	BSA_static	44e6e81e43a900b8209811e70bcdac416474f49f	85	476.363	599.701	479.268	593.47	1.21752	468.849	621.726	4.38362
	BSA_static-111	BSA_static	44e6e81e43a900b8209811e70bcdac416474f49f	86	437.614	576.288	441.72	569.23	3.51355	446.578	567.335	0.784758
	BSA_static-111	BSA_static	44e6e81e43a900b8209811e70bcdac416474f49f	87	865.698	554.455	856.771	568.686	3.51276	863.165	566.197	4.49992
	BSA_static-111	BSA_static	44e6e81e43a900b8209811e70bcdac416474f49f	88	293.355	581.382	301.911	586.212	5.75453	288.23	578.221	2.58894
	BSA_static-111	BSA_static	44e6e81e43a900b8209811e70bcdac416474f49f	90	891.142	641.224	933.14	595.43	6.22332	927.484	595.091	0.903562
	BSA_static-111	BSA_static	44e6e81e43a900b8209811e70bcdac416474f49f	92	131.685	599.965	130.35	601.267	3.61665	143.064	594.727	0.431412
	BSA_static-111	BSA_static	44e6e81e43a900b8209811e70bcdac416474f49f	93	773.489	715.474	768.123	753.512	0.0794302	752.299	754.772	4.21786
	BSA_static-111	BSA_static	44e6e81e43a900b8209811e70bcdac416474f49f	94	767.825	637.88	773.171	642.405	0.75554	766.296	648.881	4.57429
	BSA_static-111	BSA_static	44e6e81e43a900b8209811e70bcdac416474f49f	95	902.47	706.656	874.789	756.343	3.08406	881.406	756.724	4.31416
	BSA_static-111	BSA_static	44e6e81e43a900b8209811e70bcdac416474f49f	97	614.373	669.345	624.193	699.289	5.29012	620.805	694.093	4.96669
	BSA_static-111	BSA_static	44e6e81e43a900b8209811e70bcdac416474f49f	98	325.995	639.278	311.539	639.597	1.39447	310.427	645.84	3.54047
	BSA_static-111	BSA_static	44e6e81e43a900b8209811e70bcdac416474f49f	99	355.764	679.796	362.832	683.139	0.142435	345.265	685.659	3.65088
	BSA_static-111	BSA_static	44e6e81e43a900b8209811e70bcdac416474f49f	101	242.746	675.366	243.08	660.649	1.86895	247.775	675.925	6.17253
	BSA_static-111	BSA_static	44e6e81e43a900b8209811e70bcdac416474f49f	102	169.64	658.076	174.709	655.723	0.918102	166.106	666.977	4.33444
	BSA_static-111	BSA_static	44e6e81e43a900b8209811e70bcdac416474f49f	103	700.941	697.269	713.376	681.155	0.93672	702.816	695.514	0.752303
	BSA_static-111	BSA_static	44e6e81e43a900b8209811e70bcdac416474f49f	104	533.065	694.88	524.145	711.307	4.46922	527.365	698.327	3.68555
	BSA_static-111	BSA_static	44e6e81e43a900b8209811e70bcdac416474f49f	105	431.755	726.852	421.738	705.447	1.31777	417.33	722.494	2.84825
	BSA_static-111	BSA_static	44e6e81e43a900b8209811e70bcdac416474f49f	106	494.732	713.41	503.543	702.197	1.10683	498.586	712.104	0.326796
	BSA_static-111	BSA_static	44e6e81e43a900b8209811e70bcdac416474f49f	109	595.813	772.238	601.841	766.977	5.00209	597.045	750.886	1.51318
	BSA_static-111	BSA_static	44e6e81e43a900b8209811e70bcdac416474f49f	111	388.877	779.319	407.431	773.349	0.669884	395.913	782.472	5.86205
	BSA_static-111	BSA_static	44e6e81e43a900b8209811e70bcdac416474f49f	112	877.617	841.594	872.004	866.086	0.0937597	855.885	867.602	4.01632
	BSA_static-111	BSA_static	44e6e81e43a900b8209811e70bcdac416474f49f	113	499.114	811.59	502.95	808.751	0.078383	497.635	809.168	2.11891
	BSA_static-111	BSA_static	44e6e81e43a900b8209811e70bcdac416474f49f	114	353.246	813.215	358.012	833.661	4.13808	363.649	824.949	5.43772
	BSA_static-111	BSA_static	44e6e81e43a900b8209811e70bcdac416474f49f	115	646.397	808.636	637.135	823.141	3.78639	656.751	808.389	0.0238828
	BSA_static-111	BSA_static	44e6e81e43a900b8209811e70bcdac416474f49f	116	709.112	800.222	725.544	807.605	6.10577	709.987	804.816	4.90056
	BSA_static-111	BSA_static	44e6e81e43a900b8209811e70bcdac416474f49f	117	779.347	832.513	790.459	810.143	1.34332	786.187	828.595	0.520215
	BSA_static-111	BSA_static	44e6e81e43a900b8209811e70bcdac416474f49f	118	555.784	861.306	539.552	845.061	2.84045	552.692	849.142	1.81971
	BSA_static-111	BSA_static	44e6e81e43a900b8209811e70bcdac416474f49f	121	316.05	862.325	326.871	870.819	0.622964	318.067	877.143	4.84769
	BSA_static-111	BSA_static	44e6e81e43a900b8209811e70bcdac416474f49f	123	472.615	866.888	473.979	887.348	4.35396	480.905	868.858	6.04988
	BSA_static-111	BSA_static	44e6e81e43a900b8209811e70bcdac416474f49f	124	660.03	866.581	665.219	866.19	5.80034	657.76	862.279	2.05631
	BSA_static-111	BSA_static	44e6e81e43a900b8209811e70bcdac416474f49f	126	615.7	875.456	632.092	853.769	1.14203	621.676	876.556	6.10113
	BSA_static-111	BSA_static	44e6e81e43a900b8209811e70bcdac416474f49f	131	652.487	933.386	652.063	913.442	3.1015	668.349	914.095	0.882639
	BSA_static-110	BSA_static	f883a7dc67b7e9d7168252764ec60d6f4fc6fdf6	8	204.98	71.1861	195.177	88.3005	4.20241	207.86	65.6253	1.09288
	BSA_static-110	BSA_static	f883a7dc67b7e9d7168252764ec60d6f4fc6fdf6	11	128.583	117.105	140.383	100.003	2.78598	152.296	104.427	0.490961
	BSA_static-110	BSA_static	f883a7dc67b7e9d7168252764ec60d6f4fc6fdf6	12	333.59	119.827	338.953	95.1646	1.70775	343.141	125.554	5.74302
	BSA_static-110	BSA_static	f883a7dc67b7e9d7168252764ec60d6f4fc6fdf6	13	691.274	224.833	713.608	229.091	0.761712	694.891	246.942	4.87454
	BSA_static-110	BSA_static	f883a7dc67b7e9d7168252764ec60d6f4fc6fdf6	14	785.35	179.693	776.635	167.435	5.06052	769.562	147.946	2.03229
	BSA_static-110	BSA_static	f883a7dc67b7e9d7168252764ec60d6f4fc6fdf6	15	220.974	125.673	195.104	119.766	3.05142	212.818	121.368	2.65588
	BSA_static-110	BSA_static	f883a7dc67b7e9d7168252764ec60d6f4fc6fdf6	16	899.226	213.381	909.397	246.383	3.9583	920.271	234.806	5.48884
	BSA_static-110	BSA_static	f883a7dc67b7e9d7168252764ec60d6f4fc6fdf6	17	546.99	248.898	529.526	274.108	1.55805	529.084	308.814	4.42199
	BSA_static-110	BSA_static	f883a7dc67b7e9d7168252764ec60d6f4fc6fdf6	18	626.761	244.149	623.907	277.76	4.46447	626.971	265.654	4.72215
	BSA_static-110	BSA_static	f883a7dc67b7e9d7168252764ec60d6f4fc6fdf6	19	205.593	254.651	214.534	221.878	1.15634	200.517	253.738	2.96365
	BSA_static-110	BSA_static	f883a7dc67b7e9d7168252764ec60d6f4fc6fdf6	20	350.193	217.832	329	219.423	4.366	331.202	213.322	2.90842
	BSA_static-110	BSA_static	f883a7dc67b7e9d7168252764ec60d6f4fc6fdf6	24	434.7	263.195	421.019	261.593	3.56553	440.271	252.905	1.07456
	BSA_static-110	BSA_static	f883a7dc67b7e9d7168252764ec60d6f4fc6fdf6	25	249.726	305.376	240.86	342.799	4.30657	248.152	325.826	4.63559
	BSA_static-110	BSA_static	f883a7dc67b7e9d7168252764ec60d6f4fc6fdf6	26	757.743	311.282	762.405	302.85	5.4909	752.704	293.015	1.83995
	BSA_static-110	BSA_static	f883a7dc67b7e9d7168252764ec60d6f4fc6fdf6	27	957.918	303.304	974.259	279.777	0.134695	956.46	282.189	1.63973
	BSA_static-110	BSA_static	f883a7dc67b7e9d7168252764ec60d6f4fc6fdf6	28	374.939	313.753	386.16	292.943	1.31082	380.327	314.87	6.07868
	BSA_static-110	BSA_static	f883a7dc67b7e9d7168252764ec60d6f4fc6fdf6	29	701.767	426.311	712.456	444.956	0.276936	709.97	445.663	5.1133
	BSA_static-110	BSA_static	f883a7dc67b7e9d7168252764ec60d6f4fc6fdf6	30	847.294	374.142	863.37	428.958	4.6628	864.49	406.395	5.20219
	BSA_static-110	BSA_static	f883a7dc67b7e9d7168252764ec60d6f4fc6fdf6	31	523.68	372.392	525.855	366.635	1.02668	514.671	385.119	4.09638
	BSA_static-110	BSA_static	f883a7dc67b7e9d7168252764ec60d6f4fc6fdf6	32	278.557	415.214	288.555	421.87	5.10392	285.254	413.873	0.197615
	BSA_static-110	BSA_static	f883a7dc67b7e9d7168252764ec60d6f4fc6fdf6	33	352.263	414.489	349.536	416.584	4.34855	357.38	395.984	1.30101
	BSA_static-110	BSA_static	f883a7dc67b7e9d7168252764ec60d6f4fc6fdf6	34	577.294	391.291	560.807	394.969	3.13397	575.57	395.082	4.28549
	BSA_static-110	BSA_static	f883a7dc67b7e9d7168252764ec60d6f4fc6fdf6	35	145.502	456.288	133.162	471.639	1.44754	131.507	484.999	4.25884
	BSA_static-110	BSA_static	f883a7dc67b7e9d7168252764ec60d6f4fc6fdf6	36	196.525	495.28	205.552	490.503	0.429309	198.208	493.864	0.69928
	BSA_static-110	BSA_static	f883a7dc67b7e9d7168252764ec60d6f4fc6fdf6	37	835.169	527.82	826.681	514.12	4.271	838.615	488.862	1.48256
	BSA_static-110	BSA_static	f883a7dc67b7e9d7168252764ec60d6f4fc6fdf6	39	696.313	532.149	692.019	522.895	1.76695	696.426	545.076	4.72119
	BSA_static-110	BSA_static	f883a7dc67b7e9d7168252764ec60d6f4fc6fdf6	40	613.146	518.269	619.256	521.005	2.15431	633.072	541.931	5.41228
	BSA_static-110	BSA_static	f883a7dc67b7e9d7168252764ec60d6f4fc6fdf6	41	290.507	506.009	280.909	497.491	1.65123	281.593	505.981	3.13845
	BSA_static-110	BSA_static	f883a7dc67b7e9d7168252764ec60d6f4fc6fdf6	44	889.91	626.823	894.981	634.204	2.14225	897.67	638.385	5.30344
	BSA_static-110	BSA_static	f883a7dc67b7e9d7168252764ec60d6f4fc6fdf6	46	294.971	627.959	295.185	646.729	0.0295485	278.744	647.215	4.01218
	BSA_static-110	BSA_static	f883a7dc67b7e9d7168252764ec60d6f4fc6fdf6	48	464.728	757.172	440.529	769.354	0.173203	419.479	773.037	3.47883
	BSA_static-110	BSA_static	f883a7dc67b7e9d7168252764ec60d6f4fc6fdf6	50	749.184	690.782	759.455	689.127	1.0509	752.406	701.442	5.00589
	BSA_static-110	BSA_static	f883a7dc67b7e9d7168252764ec60d6f4fc6fdf6	52	238.197	673.295	247.692	676.024	0.167204	226.368	679.624	3.63287
	BSA_static-110	BSA_static	f883a7dc67b7e9d7168252764ec60d6f4fc6fdf6	56	314.242	847.898	329.773	809.162	4.1453	344.193	786.52	1.11681
	BSA_static-110	BSA_static	f883a7dc67b7e9d7168252764ec60d6f4fc6fdf6	58	255.145	782.317	245.524	775.396	5.66301	231.031	765.045	2.52005
	BSA_static-110	BSA_static	f883a7dc67b7e9d7168252764ec60d6f4fc6fdf6	59	863.705	809.446	856.727	804.1	3.49373	874.932	797.41	0.820162
	BSA_static-110	BSA_static	f883a7dc67b7e9d7168252764ec60d6f4fc6fdf6	60	98.422	824.535	84.7093	846.806	4.20308	93.6028	830.881	4.06285
	BSA_static-110	BSA_static	f883a7dc67b7e9d7168252764ec60d6f4fc6fdf6	62	572.918	859.057	584.127	894.122	4.69139	584.568	873.125	5.40403
	BSA_static-110	BSA_static	f883a7dc67b7e9d7168252764ec60d6f4fc6fdf6	63	201.715	836.853	196.538	835.882	0.150929	195.169	836.09	3.02559
	BSA_static-110	BSA_static	f883a7dc67b7e9d7168252764ec60d6f4fc6fdf6	65	135.885	885.162	158.353	883.671	4.80196	157.667	876.026	0.397145
	BSA_static-110	BSA_static	f883a7dc67b7e9d7168252764ec60d6f4fc6fdf6	71	156.81	936.449	159.045	919.316	0.467965	138.881	929.507	2.77219
	BSA_static-109	BSA_static	c2a6693ba4c592219d2c1079057e0b40d6c4364f	9	452.301	64.6442	453.367	54.8786	6.17553	435.027	52.8966	2.54438
	BSA_static-109	BSA_static	c2a6693ba4c592219d2c1079057e0b40d6c4364f	10	168.688	83.3242	195.942	84.0042	4.93496	193.487	73.1596	0.388981
	BSA_static-109	BSA_static	c2a6693ba4c592219d2c1079057e0b40d6c4364f	13	463.265	135.187	443.803	146.005	3.68106	464.268	133.753	0.960488
	BSA_static-109	BSA_static	c2a6693ba4c592219d2c1079057e0b40d6c4364f	14	261.911	126.293	264.568	122.107	0.247653	244.915	127.076	3.1876
	BSA_static-109	BSA_static	c2a6693ba4c592219d2c1079057e0b40d6c4364f	15	722.77	119.39	658.147	129.624	3.28194	687.974	125.411	3.31291
	BSA_static-109	BSA_static	c2a6693ba4c592219d2c1079057e0b40d6c4364f	16	879.471	156.735	878.474	151.956	1.25565	874.973	162.696	4.06587
	BSA_static-109	BSA_static	c2a6693ba4c592219d2c1079057e0b40d6c4364f	17	322.654	144.92	334.256	140.584	0.316058	313.373	147.413	3.40409
	BSA_static-109	BSA_static	c2a6693ba4c592219d2c1079057e0b40d6c4364f	18	176.132	178.404	173.178	166.476	1.58704	173.209	168.352	1.85377
	BSA_static-109	BSA_static	c2a6693ba4c592219d2c1079057e0b40d6c4364f	19	769.859	219.122	789.35	212.246	3.14816	799.693	212.178	0.228706
	BSA_static-109	BSA_static	c2a6693ba4c592219d2c1079057e0b40d6c4364f	20	649.089	165.979	661.615	168.744	0.284667	625.485	179.316	3.65591
	BSA_static-109	BSA_static	c2a6693ba4c592219d2c1079057e0b40d6c4364f	21	482.303	184.132	502.173	190.156	5.59844	492.274	182.073	0.203607
	BSA_static-109	BSA_static	c2a6693ba4c592219d2c1079057e0b40d6c4364f	22	91.1757	210.371	85.401	191.271	1.43763	82.3304	214.192	3.54934
	BSA_static-109	BSA_static	c2a6693ba4c592219d2c1079057e0b40d6c4364f	23	947.347	212.699	946.102	194.429	2.69409	949.85	196.228	1.42001
	BSA_static-109	BSA_static	c2a6693ba4c592219d2c1079057e0b40d6c4364f	24	314.176	186.408	316.265	181.171	0.135906	301.917	183.133	2.88056
	BSA_static-109	BSA_static	c2a6693ba4c592219d2c1079057e0b40d6c4364f	25	231.823	225.902	244.26	212.288	2.79947	262.368	218.737	0.230418
	BSA_static-109	BSA_static	c2a6693ba4c592219d2c1079057e0b40d6c4364f	27	624.479	215.294	609.715	219.618	3.50767	634.112	210.265	0.481087
	BSA_static-109	BSA_static	c2a6693ba4c592219d2c1079057e0b40d6c4364f	28	463.4	252.857	443.618	259.941	2.79117	468.129	268.9	4.99903
	BSA_static-109	BSA_static	c2a6693ba4c592219d2c1079057e0b40d6c4364f	29	355.508	231.422	348.877	232.918	0.527071	341.151	237.415	3.53703
	BSA_static-109	BSA_static	c2a6693ba4c592219d2c1079057e0b40d6c4364f	30	904.574	283.545	913.81	277.304	5.5194	903.904	267.817	1.61337
	BSA_static-109	BSA_static	c2a6693ba4c592219d2c1079057e0b40d6c4364f	31	758.841	303.021	742.071	313.984	3.58448	747.718	311.306	3.78181
	BSA_static-109	BSA_static	c2a6693ba4c592219d2c1079057e0b40d6c4364f	32	627.152	263.969	614.363	278.765	4.73407	614.057	264.643	3.19306
	BSA_static-109	BSA_static	c2a6693ba4c592219d2c1079057e0b40d6c4364f	33	515.748	282.434	500.65	290.7	3.73729	513.422	282.042	2.97485
	BSA_static-109	BSA_static	c2a6693ba4c592219d2c1079057e0b40d6c4364f	35	124.999	280.339	128.659	290.401	4.70587	128.723	280.72	6.18123
	BSA_static-109	BSA_static	c2a6693ba4c592219d2c1079057e0b40d6c4364f	36	286.204	297.697	327.917	314.343	5.12786	318.989	294.105	0.109138
	BSA_static-109	BSA_static	c2a6693ba4c592219d2c1079057e0b40d6c4364f	37	808.542	343.397	838.713	337.564	5.93022	820.618	330.898	0.802616
	BSA_static-109	BSA_static	c2a6693ba4c592219d2c1079057e0b40d6c4364f	38	547.185	313.761	550.991	310.564	4.45113	552.734	304.042	1.05195
	BSA_static-109	BSA_static	c2a6693ba4c592219d2c1079057e0b40d6c4364f	39	900.613	354.435	893.239	383.833	4.2217	901.407	368.545	4.76864
	BSA_static-109	BSA_static	c2a6693ba4c592219d2c1079057e0b40d6c4364f	40	507.489	432.389	448.245	455.612	3.27409	457.701	454.352	3.55704
	BSA_static-109	BSA_static	c2a6693ba4c592219d2c1079057e0b40d6c4364f	41	410.858	323.582	411.099	332.802	5.35363	403.773	322.988	3.0579
	BSA_static-109	BSA_static	c2a6693ba4c592219d2c1079057e0b40d6c4364f	43	248.009	406.7	265.463	455.225	4.04954	276.863	440.623	5.41721
	BSA_static-109	BSA_static	c2a6693ba4c592219d2c1079057e0b40d6c4364f	44	375.514	363.251	352.356	363.85	3.27266	377.753	360.502	0.887136
	BSA_static-109	BSA_static	c2a6693ba4c592219d2c1079057e0b40d6c4364f	45	955.289	386.1	937.674	390.659	3.68708	956.404	379.292	1.40849
	BSA_static-109	BSA_static	c2a6693ba4c592219d2c1079057e0b40d6c4364f	47	367.023	413.688	343.023	414.558	0.264939	321.212	420.476	3.28869
	BSA_static-109	BSA_static	c2a6693ba4c592219d2c1079057e0b40d6c4364f	49	789.361	462.888	776.208	469.964	3.83284	783.964	463.547	3.26301
	BSA_static-109	BSA_static	c2a6693ba4c592219d2c1079057e0b40d6c4364f	50	703.041	462.017	722.734	462.962	0.104105	707.792	464.523	5.79774
	BSA_static-109	BSA_static	c2a6693ba4c592219d2c1079057e0b40d6c4364f	51	879.393	490.58	900.355	470.027	0.741564	880.161	488.524	1.21332
	BSA_static-109	BSA_static	c2a6693ba4c592219d2c1079057e0b40d6c4364f	52	610.881	469.512	623.818	461.205	2.28056	626.454	464.273	0.324537
	BSA_static-109	BSA_static	c2a6693ba4c592219d2c1079057e0b40d6c4364f	53	156.593	514.128	160.333	512.928	1.35954	158.058	523.537	4.86689
	BSA_static-109	BSA_static	c2a6693ba4c592219d2c1079057e0b40d6c4364f	54	239.009	500.837	244.893	486.607	2.25812	248.476	490.973	0.805962
	BSA_static-109	BSA_static	c2a6693ba4c592219d2c1079057e0b40d6c4364f	55	613.019	579.602	620.466	586.735	0.56724	604.448	596.94	4.25327
	BSA_static-109	BSA_static	c2a6693ba4c592219d2c1079057e0b40d6c4364f	56	558.931	515.098	605.838	500.292	0.503239	580.225	514.393	0.0331248
	BSA_static-109	BSA_static	c2a6693ba4c592219d2c1079057e0b40d6c4364f	57	121.754	594.262	143.817	624.094	5.71051	127.376	613.494	4.99682
	BSA_static-109	BSA_static	c2a6693ba4c592219d2c1079057e0b40d6c4364f	58	684.457	556.263	679.526	566.699	4.76886	677.999	539.692	1.9424
	BSA_static-109	BSA_static	c2a6693ba4c592219d2c1079057e0b40d6c4364f	60	298.664	542.867	269.277	542.614	2.88931	289.259	547.765	3.62171
	BSA_static-109	BSA_static	c2a6693ba4c592219d2c1079057e0b40d6c4364f	61	825.164	561.211	812.67	555.681	2.95361	828.317	558.658	0.680716
	BSA_static-109	BSA_static	c2a6693ba4c592219d2c1079057e0b40d6c4364f	62	901.686	584.578	913.983	592.566	5.48834	896.463	574.712	2.05764
	BSA_static-109	BSA_static	c2a6693ba4c592219d2c1079057e0b40d6c4364f	63	516.361	572.032	530.005	569.499	2.72977	538.496	573.208	6.23013
	BSA_static-109	BSA_static	c2a6693ba4c592219d2c1079057e0b40d6c4364f	64	783.968	593.307	761.339	572.673	0.860008	749.41	586.529	2.94791
	BSA_static-109	BSA_static	c2a6693ba4c592219d2c1079057e0b40d6c4364f	66	286.09	586.67	281.46	571.243	1.81878	285.08	585.538	2.29958
	BSA_static-109	BSA_static	c2a6693ba4c592219d2c1079057e0b40d6c4364f	67	968.869	601.348	983.904	618.173	5.11327	978.332	605.027	5.91244
	BSA_static-109	BSA_static	c2a6693ba4c592219d2c1079057e0b40d6c4364f	68	366.991	621.126	385.106	640.817	5.63199	377.625	635.116	5.36232
	BSA_static-109	BSA_static	c2a6693ba4c592219d2c1079057e0b40d6c4364f	69	245.312	720.667	248.361	733.816	1.70887	250.939	752.373	4.88803
	BSA_static-109	BSA_static	c2a6693ba4c592219d2c1079057e0b40d6c4364f	70	275.157	648.187	291.966	658.558	5.80161	274.727	649.549	4.40677
	BSA_static-109	BSA_static	c2a6693ba4c592219d2c1079057e0b40d6c4364f	71	448.432	631.79	427.211	630.927	4.22147	432.01	621.949	2.60174
	BSA_static-109	BSA_static	c2a6693ba4c592219d2c1079057e0b40d6c4364f	73	550.964	646.609	553.701	656.333	4.64187	554.08	650.971	5.33266
	BSA_static-109	BSA_static	c2a6693ba4c592219d2c1079057e0b40d6c4364f	74	683.193	656.883	679.447	653.078	3.03884	695.194	654.701	0.179816
	BSA_static-109	BSA_static	c2a6693ba4c592219d2c1079057e0b40d6c4364f	75	779.764	637.111	770.016	630.024	2.97445	779.778	631.671	1.56837
	BSA_static-109	BSA_static	c2a6693ba4c592219d2c1079057e0b40d6c4364f	76	176.262	725.852	186.572	739.548	0.473238	174.526	745.716	4.6252
	BSA_static-109	BSA_static	c2a6693ba4c592219d2c1079057e0b40d6c4364f	77	850.953	678.556	836.351	672.475	3.66917	853.652	662.395	1.40532
	BSA_static-109	BSA_static	c2a6693ba4c592219d2c1079057e0b40d6c4364f	78	374.303	704.942	386.231	713.286	4.56315	388.226	700.015	0.340123
	BSA_static-109	BSA_static	c2a6693ba4c592219d2c1079057e0b40d6c4364f	79	561.166	731.582	590.849	749.092	2.82349	605.724	753.99	5.81721
	BSA_static-109	BSA_static	c2a6693ba4c592219d2c1079057e0b40d6c4364f	80	607.69	706.314	607.214	719.545	4.95514	605.983	714.575	4.50867
	BSA_static-109	BSA_static	c2a6693ba4c592219d2c1079057e0b40d6c4364f	81	730.544	728.972	737.72	728.453	2.24032	742.04	733.912	5.87732
	BSA_static-109	BSA_static	c2a6693ba4c592219d2c1079057e0b40d6c4364f	82	491.177	768.749	478.132	783.169	3.58516	484.893	779.957	4.20139
	BSA_static-109	BSA_static	c2a6693ba4c592219d2c1079057e0b40d6c4364f	84	381.256	807.984	389.996	821.519	5.45599	378.969	809.529	3.73582
	BSA_static-109	BSA_static	c2a6693ba4c592219d2c1079057e0b40d6c4364f	85	312.938	839.11	307.132	864.328	5.23438	299.338	850.778	3.85067
	BSA_static-109	BSA_static	c2a6693ba4c592219d2c1079057e0b40d6c4364f	86	715.779	780.129	706.364	771.76	2.61109	716.021	777.425	1.48169
	BSA_static-109	BSA_static	c2a6693ba4c592219d2c1079057e0b40d6c4364f	87	650.902	826.036	617.392	804.729	2.76679	647.348	816.514	1.92803
	BSA_static-109	BSA_static	c2a6693ba4c592219d2c1079057e0b40d6c4364f	88	270.641	844.059	271.523	842.79	4.64796	272.618	825.817	1.46287
	BSA_static-109	BSA_static	c2a6693ba4c592219d2c1079057e0b40d6c4364f	89	860.431	831.168	846.415	813.136	2.26073	860.68	830.423	1.24768
	BSA_static-109	BSA_static	c2a6693ba4c592219d2c1079057e0b40d6c4364f	90	809.186	862.37	794.529	859.195	3.18367	811.847	858.466	0.97259
	BSA_static-109	BSA_static	c2a6693ba4c592219d2c1079057e0b40d6c4364f	92	607.423	877.674	614.954	874.362	0.417116	595.495	882.984	3.56045
	BSA_static-109	BSA_static	c2a6693ba4c592219d2c1079057e0b40d6c4364f	95	490.987	906.256	510.841	891.032	1.1718	503.792	907.752	6.16685
	BSA_static-109	BSA_static	c2a6693ba4c592219d2c1079057e0b40d6c4364f	96	427.253	908.96	431.486	881.908	1.49672	429.812	904.462	1.05372
	BSA_static-108	BSA_static	a6f109e12a271d6773d358d7f8de71a783b8954a	7	810.894	46.2603	833.816	48.3398	0.831104	826.52	56.3351	5.71049
	BSA_static-108	BSA_static	a6f109e12a271d6773d358d7f8de71a783b8954a	8	403.095	85.6944	425.613	105.82	5.42802	415.862	94.6035	5.6739
	BSA_static-108	BSA_static	a6f109e12a271d6773d358d7f8de71a783b8954a	9	805.16	85.6321	828.622	86.8889	5.85069	803.898	75.4754	1.69441
	BSA_static-108	BSA_static	a6f109e12a271d6773d358d7f8de71a783b8954a	11	763.981	131.853	775.291	151.049	6.21431	771.067	150.758	5.07101
	BSA_static-108	BSA_static	a6f109e12a271d6773d358d7f8de71a783b8954a	12	901.962	91.6645	876.588	82.2018	2.62671	896.764	93.617	3.50087
	BSA_static-108	BSA_static	a6f109e12a271d6773d358d7f8de71a783b8954a	13	352.777	143.713	349.542	136.79	3.75955	365.252	125.623	0.967044
	BSA_static-108	BSA_static	a6f109e12a271d6773d358d7f8de71a783b8954a	14	435.554	143.794	461.204	141.893	0.091023	430.924	144.657	3.32583
	BSA_static-108	BSA_static	a6f109e12a271d6773d358d7f8de71a783b8954a	15	716.072	161.217	743.287	171.346	5.68878	717.137	153.669	1.43064
	BSA_static-108	BSA_static	a6f109e12a271d6773d358d7f8de71a783b8954a	18	614.15	237.62	615.521	266.503	4.87772	611.607	243.046	4.27419
	BSA_static-108	BSA_static	a6f109e12a271d6773d358d7f8de71a783b8954a	19	467.447	210.703	467.672	219.734	4.61839	469.822	196.933	1.40006
	BSA_static-108	BSA_static	a6f109e12a271d6773d358d7f8de71a783b8954a	20	348.98	220.165	368.282	228.928	5.95972	361.178	226.547	5.80116
	BSA_static-108	BSA_static	a6f109e12a271d6773d358d7f8de71a783b8954a	22	266.851	258.756	294.927	271.38	5.65546	279.624	260.276	6.16476
	BSA_static-108	BSA_static	a6f109e12a271d6773d358d7f8de71a783b8954a	23	668.549	297.663	660.21	278.139	1.67199	663.233	307.912	4.23395
	BSA_static-108	BSA_static	a6f109e12a271d6773d358d7f8de71a783b8954a	24	898.225	277.66	889.995	300.5	4.57805	891.516	289.248	4.18759
	BSA_static-108	BSA_static	a6f109e12a271d6773d358d7f8de71a783b8954a	25	550.409	286	534.403	303.613	3.46942	547.022	299.322	4.46339
	BSA_static-108	BSA_static	a6f109e12a271d6773d358d7f8de71a783b8954a	26	453.917	285.654	464.545	290.814	0.738674	461.146	293.91	5.43153
	BSA_static-108	BSA_static	a6f109e12a271d6773d358d7f8de71a783b8954a	27	868.575	375.007	885.087	393.317	5.14573	872.958	367.1	1.0647
	BSA_static-108	BSA_static	a6f109e12a271d6773d358d7f8de71a783b8954a	29	232.781	307.875	270.119	312.983	6.11637	247.835	309.231	6.19336
	BSA_static-108	BSA_static	a6f109e12a271d6773d358d7f8de71a783b8954a	31	744.494	407.727	747.191	446.298	4.52769	751.434	423.591	5.12477
	BSA_static-108	BSA_static	a6f109e12a271d6773d358d7f8de71a783b8954a	32	603.705	356.296	602.142	360.547	5.81151	600.186	359.549	3.88764
	BSA_static-108	BSA_static	a6f109e12a271d6773d358d7f8de71a783b8954a	33	384.777	349.569	420.562	368.25	5.13405	418.804	364.329	5.87391
	BSA_static-108	BSA_static	a6f109e12a271d6773d358d7f8de71a783b8954a	34	232.279	343.874	271.962	346.922	6.03293	259.665	343.778	0.00349567
	BSA_static-108	BSA_static	a6f109e12a271d6773d358d7f8de71a783b8954a	35	540.698	356.456	539.574	363.062	4.93404	535.84	346.492	2.02448
	BSA_static-108	BSA_static	a6f109e12a271d6773d358d7f8de71a783b8954a	36	482.144	396.02	491.654	405.564	5.16026	483.068	387.691	1.46034
	BSA_static-108	BSA_static	a6f109e12a271d6773d358d7f8de71a783b8954a	37	251.681	382.879	238.023	375.074	3.10945	272.54	376.183	0.310611
	BSA_static-108	BSA_static	a6f109e12a271d6773d358d7f8de71a783b8954a	38	938.534	422.058	936.73	450.171	4.76879	935.501	428.404	4.26668
	BSA_static-108	BSA_static	a6f109e12a271d6773d358d7f8de71a783b8954a	39	324.478	408.032	286.72	425.386	4.69357	286.957	412.781	3.26749
	BSA_static-108	BSA_static	a6f109e12a271d6773d358d7f8de71a783b8954a	40	662.341	417.856	629.234	407.46	2.92743	642.418	410.327	2.78029
	BSA_static-108	BSA_static	a6f109e12a271d6773d358d7f8de71a783b8954a	41	578.914	423.706	580.735	425.011	3.9482	581.962	423.731	6.27501
	BSA_static-108	BSA_static	a6f109e12a271d6773d358d7f8de71a783b8954a	44	558.287	479.493	573.243	484.989	5.67359	565.104	479.306	0.0274725
	BSA_static-108	BSA_static	a6f109e12a271d6773d358d7f8de71a783b8954a	45	278.211	481.241	279.947	471.127	1.34744	275.388	491.2	4.43614
	BSA_static-108	BSA_static	a6f109e12a271d6773d358d7f8de71a783b8954a	46	484.782	502.73	502.689	513.774	4.83443	501.423	503.449	6.24
	BSA_static-108	BSA_static	a6f109e12a271d6773d358d7f8de71a783b8954a	47	661.329	541.127	655.624	535.477	1.52812	654.894	552.576	4.20035
	BSA_static-108	BSA_static	a6f109e12a271d6773d358d7f8de71a783b8954a	48	386.703	513.082	378.532	516.161	3.38333	393.046	512.582	0.0785938
	BSA_static-108	BSA_static	a6f109e12a271d6773d358d7f8de71a783b8954a	49	949.855	540.956	974.201	515.669	4.80287	973.046	502.936	1.02307
	BSA_static-108	BSA_static	a6f109e12a271d6773d358d7f8de71a783b8954a	50	597.361	535.225	603.092	534.947	4.70972	603.139	517.125	1.26176
	BSA_static-108	BSA_static	a6f109e12a271d6773d358d7f8de71a783b8954a	52	210.844	590.449	184.588	631.588	2.1308	195.495	648.985	4.45594
	BSA_static-108	BSA_static	a6f109e12a271d6773d358d7f8de71a783b8954a	54	753.599	611.488	749.182	621.958	3.80635	753.356	618.686	4.67858
	BSA_static-108	BSA_static	a6f109e12a271d6773d358d7f8de71a783b8954a	55	469.15	587.163	478.915	592.857	5.766	462.396	583.46	2.64012
	BSA_static-108	BSA_static	a6f109e12a271d6773d358d7f8de71a783b8954a	57	569.159	624.695	592.323	653.372	5.50612	572.012	633.397	5.02916
	BSA_static-108	BSA_static	a6f109e12a271d6773d358d7f8de71a783b8954a	61	493.171	651.894	508.101	663.362	5.53049	494.105	650.253	1.05367
	BSA_static-108	BSA_static	a6f109e12a271d6773d358d7f8de71a783b8954a	63	618.733	672.511	600.292	675.625	1.94951	603.921	684.747	3.83202
	BSA_static-108	BSA_static	a6f109e12a271d6773d358d7f8de71a783b8954a	64	149.028	696.678	153.224	690.441	4.191	159.619	679.309	1.02322
	BSA_static-108	BSA_static	a6f109e12a271d6773d358d7f8de71a783b8954a	65	531.226	703.383	553.879	705.348	5.3726	546.975	696.456	0.41437
	BSA_static-108	BSA_static	a6f109e12a271d6773d358d7f8de71a783b8954a	66	377.761	714.052	365.168	707.198	3.28466	385.224	704.309	0.917151
	BSA_static-108	BSA_static	a6f109e12a271d6773d358d7f8de71a783b8954a	67	730.086	751.418	721.264	761.326	3.73344	743.728	746.226	0.363696
	BSA_static-108	BSA_static	a6f109e12a271d6773d358d7f8de71a783b8954a	68	628.569	745.782	611.757	723.713	2.23133	622.399	737.41	2.20591
	BSA_static-108	BSA_static	a6f109e12a271d6773d358d7f8de71a783b8954a	69	477.246	757.257	484.318	750.171	6.13943	477.099	749.126	1.58893
	BSA_static-108	BSA_static	a6f109e12a271d6773d358d7f8de71a783b8954a	70	906.229	805.509	921.764	807.431	0.756305	910.523	818.036	5.04263
	BSA_static-108	BSA_static	a6f109e12a271d6773d358d7f8de71a783b8954a	71	382.584	843.171	409.523	853.291	6.19187	392.788	851.759	5.58354
	BSA_static-108	BSA_static	a6f109e12a271d6773d358d7f8de71a783b8954a	75	211.666	850.941	209.984	853.199	2.50547	229.86	867.878	5.53355
	BSA_static-108	BSA_static	a6f109e12a271d6773d358d7f8de71a783b8954a	77	459.912	836.307	451.605	825.796	1.55494	451.44	836.232	3.13269
	BSA_static-108	BSA_static	a6f109e12a271d6773d358d7f8de71a783b8954a	78	949.698	855.581	936.329	856.407	3.85114	942.187	851.377	2.63133
	BSA_static-108	BSA_static	a6f109e12a271d6773d358d7f8de71a783b8954a	80	607.295	859.775	624.483	856.822	0.160107	602.893	860.309	3.26221
	BSA_static-108	BSA_static	a6f109e12a271d6773d358d7f8de71a783b8954a	82	711.987	863.197	695.641	832.385	2.06882	706.666	852.661	2.03847
	BSA_static-108	BSA_static	a6f109e12a271d6773d358d7f8de71a783b8954a	83	859.17	902.332	851.473	908.768	2.85916	862.425	911.946	5.03882
	BSA_static-108	BSA_static	a6f109e12a271d6773d358d7f8de71a783b8954a	84	101.672	918.402	124.581	916	0.45848	109.235	923.574	5.68335
	BSA_static-108	BSA_static	a6f109e12a271d6773d358d7f8de71a783b8954a	85	509.077	945.109	488.757	936.798	5.92927	483.279	934.774	2.76056
	BSA_static-108	BSA_static	a6f109e12a271d6773d358d7f8de71a783b8954a	86	348.79	908.637	324.273	942.091	4.11472	336.366	924.325	4.0426
	BSA_static-108	BSA_static	a6f109e12a271d6773d358d7f8de71a783b8954a	89	204.918	943.257	231.464	949.092	5.02787	226.248	933.111	0.44396
	BSA_static-108	BSA_static	a6f109e12a271d6773d358d7f8de71a783b8954a	90	737.506	932.935	742.275	931.993	3.0625	743.675	932.104	0.133843
	BSA_static-108	BSA_static	a6f109e12a271d6773d358d7f8de71a783b8954a	92	916.401	941.759	886.97	948.351	3.73441	895.377	942.688	3.18572
	BSA_static-108	BSA_static	a6f109e12a271d6773d358d7f8de71a783b8954a	94	882.745	979.035	869.291	964.371	2.5308	874.373	967.929	2.21676
	BSA_static-107	BSA_static	55a4d924aefdce37ee9b3363f77d3bd96caf76a1	6	299.125	121.475	298.182	109.273	3.03253	310.209	110.59	0.776356
	BSA_static-107	BSA_static	55a4d924aefdce37ee9b3363f77d3bd96caf76a1	7	760.819	72.0817	747.21	77.8043	3.69796	760.203	69.724	1.82632
	BSA_static-107	BSA_static	55a4d924aefdce37ee9b3363f77d3bd96caf76a1	8	88.0195	114.917	83.1495	75.4919	5.70036	71.1976	67.6131	1.91246
	BSA_static-107	BSA_static	55a4d924aefdce37ee9b3363f77d3bd96caf76a1	9	142.997	132.922	147.833	103.116	1.3092	140.759	129.537	2.15512
	BSA_static-107	BSA_static	55a4d924aefdce37ee9b3363f77d3bd96caf76a1	10	657.73	93.0505	681.068	94.7166	5.24084	676.015	86.0609	0.365128
	BSA_static-107	BSA_static	55a4d924aefdce37ee9b3363f77d3bd96caf76a1	11	714.761	126.057	718.487	135.45	5.29694	709.897	122.469	2.50602
	BSA_static-107	BSA_static	55a4d924aefdce37ee9b3363f77d3bd96caf76a1	12	361.382	157.147	389.622	138.18	5.89945	379.92	134.263	0.889927
	BSA_static-107	BSA_static	55a4d924aefdce37ee9b3363f77d3bd96caf76a1	14	52.4158	222.21	37.6521	227.578	1.71108	40.097	244.893	4.21487
	BSA_static-107	BSA_static	55a4d924aefdce37ee9b3363f77d3bd96caf76a1	15	569.174	145.438	562.923	159.651	3.91697	573.012	149.763	5.43823
	BSA_static-107	BSA_static	55a4d924aefdce37ee9b3363f77d3bd96caf76a1	16	773.461	209.714	728.697	188.723	1.58828	728.866	198.399	2.89311
	BSA_static-107	BSA_static	55a4d924aefdce37ee9b3363f77d3bd96caf76a1	17	768.763	167.202	765.881	162.644	1.98522	771.189	174.71	5.0249
	BSA_static-107	BSA_static	55a4d924aefdce37ee9b3363f77d3bd96caf76a1	18	625.728	199.761	631.862	203.2	4.92917	627.305	182.507	1.47963
	BSA_static-107	BSA_static	55a4d924aefdce37ee9b3363f77d3bd96caf76a1	19	411.033	190.558	424.302	203.62	5.14678	417.97	189.972	0.0843337
	BSA_static-107	BSA_static	55a4d924aefdce37ee9b3363f77d3bd96caf76a1	20	510.007	188.679	497.231	193.87	3.34456	510.903	191.057	5.07265
	BSA_static-107	BSA_static	55a4d924aefdce37ee9b3363f77d3bd96caf76a1	21	481.411	305.834	472.969	318.072	0.635763	463.473	325.079	3.96214
	BSA_static-107	BSA_static	55a4d924aefdce37ee9b3363f77d3bd96caf76a1	22	395.58	242.42	385.113	247.24	0.240252	381.458	248.135	3.52615
	BSA_static-107	BSA_static	55a4d924aefdce37ee9b3363f77d3bd96caf76a1	23	662.78	256.337	644.072	265.76	3.75495	660.475	254.213	2.39703
	BSA_static-107	BSA_static	55a4d924aefdce37ee9b3363f77d3bd96caf76a1	24	736.3	285.381	729.043	274.493	1.39303	726.378	289.323	3.51977
	BSA_static-107	BSA_static	55a4d924aefdce37ee9b3363f77d3bd96caf76a1	25	882.484	293.088	849.673	284.469	2.99869	874.109	287.985	2.59436
	BSA_static-107	BSA_static	55a4d924aefdce37ee9b3363f77d3bd96caf76a1	27	264.678	304.542	274.534	297.875	0.0641199	262.793	298.628	1.87924
	BSA_static-107	BSA_static	55a4d924aefdce37ee9b3363f77d3bd96caf76a1	28	85.4817	379.5	75.6098	408.953	3.22512	87.7375	407.938	4.79155
	BSA_static-107	BSA_static	55a4d924aefdce37ee9b3363f77d3bd96caf76a1	29	355.552	375.65	334.946	415.661	5.86927	329.369	413.211	4.10363
	BSA_static-107	BSA_static	55a4d924aefdce37ee9b3363f77d3bd96caf76a1	30	581.469	313.514	613.184	310.144	5.41778	606.863	302.721	0.401904
	BSA_static-107	BSA_static	55a4d924aefdce37ee9b3363f77d3bd96caf76a1	32	827.765	343.881	837.596	333.873	0.252734	826.488	336.742	1.74778
	BSA_static-107	BSA_static	55a4d924aefdce37ee9b3363f77d3bd96caf76a1	33	302.375	374.378	292.319	399.522	4.05414	311.264	375.022	6.21082
	BSA_static-107	BSA_static	55a4d924aefdce37ee9b3363f77d3bd96caf76a1	34	668.203	346.292	663.132	353.973	4.01131	670.902	344.768	0.513999
	BSA_static-107	BSA_static	55a4d924aefdce37ee9b3363f77d3bd96caf76a1	35	684.916	411.302	685.959	417.806	5.33069	673.008	399.6	2.36492
	BSA_static-107	BSA_static	55a4d924aefdce37ee9b3363f77d3bd96caf76a1	36	940.454	432.157	951.519	429.396	4.09187	954.86	424.721	0.476496
	BSA_static-107	BSA_static	55a4d924aefdce37ee9b3363f77d3bd96caf76a1	37	142.902	461.335	132.031	439.526	0.783357	116.635	454.86	2.89987
	BSA_static-107	BSA_static	55a4d924aefdce37ee9b3363f77d3bd96caf76a1	38	571.618	451.453	589.412	470.291	2.71888	604.975	477.291	5.62413
	BSA_static-107	BSA_static	55a4d924aefdce37ee9b3363f77d3bd96caf76a1	39	354.637	445.62	372.346	424.623	0.490041	358.166	432.187	1.31386
	BSA_static-107	BSA_static	55a4d924aefdce37ee9b3363f77d3bd96caf76a1	40	420.152	489.012	419.98	508.957	4.0751	425.957	500.883	5.16725
	BSA_static-107	BSA_static	55a4d924aefdce37ee9b3363f77d3bd96caf76a1	43	820.809	506.257	817.791	523.226	5.4805	807.142	512.203	3.55194
	BSA_static-107	BSA_static	55a4d924aefdce37ee9b3363f77d3bd96caf76a1	44	69.2912	537.766	69.2779	537.395	5.00243	65.1124	523.439	1.85459
	BSA_static-107	BSA_static	55a4d924aefdce37ee9b3363f77d3bd96caf76a1	46	377.091	554.488	397.691	541.92	1.15885	392.126	554.657	6.27195
	BSA_static-107	BSA_static	55a4d924aefdce37ee9b3363f77d3bd96caf76a1	47	829	567.976	857.333	557.898	2.54087	862.32	561.315	0.197297
	BSA_static-107	BSA_static	55a4d924aefdce37ee9b3363f77d3bd96caf76a1	48	591.744	537.341	619.492	535.296	0.248222	590.195	542.721	4.43205
	BSA_static-107	BSA_static	55a4d924aefdce37ee9b3363f77d3bd96caf76a1	49	702.549	545.789	706.509	543.396	5.94861	702.622	542.045	1.55132
	BSA_static-107	BSA_static	55a4d924aefdce37ee9b3363f77d3bd96caf76a1	50	521.934	571.049	537.402	584.259	5.36381	527.028	570.653	0.0776353
	BSA_static-107	BSA_static	55a4d924aefdce37ee9b3363f77d3bd96caf76a1	52	313.616	586.277	316.905	593.207	5.18474	312.42	584.428	2.14525
	BSA_static-107	BSA_static	55a4d924aefdce37ee9b3363f77d3bd96caf76a1	53	207.679	622.584	238.289	600.649	0.66883	225.795	610.523	0.587349
	BSA_static-107	BSA_static	55a4d924aefdce37ee9b3363f77d3bd96caf76a1	54	694.915	631.232	692.064	630.963	5.97835	662.02	621.51	2.85424
	BSA_static-107	BSA_static	55a4d924aefdce37ee9b3363f77d3bd96caf76a1	55	492.919	619.553	470.137	614.455	3.03106	495.802	617.303	0.662724
	BSA_static-107	BSA_static	55a4d924aefdce37ee9b3363f77d3bd96caf76a1	56	294.58	623.147	294.931	629.466	5.2244	287.754	616.695	2.38431
	BSA_static-107	BSA_static	55a4d924aefdce37ee9b3363f77d3bd96caf76a1	57	601.577	649.606	588.022	648.554	4.02764	588.58	647.871	3.00889
	BSA_static-107	BSA_static	55a4d924aefdce37ee9b3363f77d3bd96caf76a1	58	407.676	667.908	408.777	677.1	4.12078	418.526	662.591	0.455651
	BSA_static-107	BSA_static	55a4d924aefdce37ee9b3363f77d3bd96caf76a1	62	589.996	690.347	611.739	690.145	1.50849	611.152	699.559	5.87252
	BSA_static-107	BSA_static	55a4d924aefdce37ee9b3363f77d3bd96caf76a1	63	243.525	677.543	227.892	683.488	3.56875	246.686	674.933	0.6901
	BSA_static-107	BSA_static	55a4d924aefdce37ee9b3363f77d3bd96caf76a1	64	174.591	729.548	189.524	738.566	4.80543	187.973	721.939	0.51696
	BSA_static-107	BSA_static	55a4d924aefdce37ee9b3363f77d3bd96caf76a1	66	771.397	737.801	767.719	732.771	2.3763	784.075	748.482	5.58309
	BSA_static-107	BSA_static	55a4d924aefdce37ee9b3363f77d3bd96caf76a1	67	362.943	725.601	366.191	719.849	1.3332	362.492	735.12	4.66511
	BSA_static-107	BSA_static	55a4d924aefdce37ee9b3363f77d3bd96caf76a1	68	613.123	749.593	666.437	762.449	2.1002	667.595	764.429	6.01727
	BSA_static-107	BSA_static	55a4d924aefdce37ee9b3363f77d3bd96caf76a1	70	260.863	763.682	274.287	767.821	5.05623	271.014	758.68	0.457833
	BSA_static-107	BSA_static	55a4d924aefdce37ee9b3363f77d3bd96caf76a1	71	394.55	765.903	387.907	769.307	2.50424	392.428	772.655	4.40795
	BSA_static-107	BSA_static	55a4d924aefdce37ee9b3363f77d3bd96caf76a1	73	584.694	848.641	574.827	844.997	2.72596	589.195	851.338	5.74329
	BSA_static-107	BSA_static	55a4d924aefdce37ee9b3363f77d3bd96caf76a1	74	479.993	812.17	467.916	797.711	6.00172	454.178	793.738	2.52155
	BSA_static-107	BSA_static	55a4d924aefdce37ee9b3363f77d3bd96caf76a1	75	799.716	797.609	820.765	813.679	5.35572	806.625	794.818	0.383832
	BSA_static-107	BSA_static	55a4d924aefdce37ee9b3363f77d3bd96caf76a1	76	356.761	818.188	356.825	813.895	2.6363	358.718	814.942	1.02827
	BSA_static-107	BSA_static	55a4d924aefdce37ee9b3363f77d3bd96caf76a1	78	116.316	826.452	110.773	829.653	6.01415	92.3824	824.582	3.06362
	BSA_static-107	BSA_static	55a4d924aefdce37ee9b3363f77d3bd96caf76a1	79	314.322	860.132	318.944	889.744	5.17665	317.622	887.105	4.83412
	BSA_static-107	BSA_static	55a4d924aefdce37ee9b3363f77d3bd96caf76a1	81	424.727	842.077	416.805	831.585	5.6095	412.415	828.081	2.29227
	BSA_static-107	BSA_static	55a4d924aefdce37ee9b3363f77d3bd96caf76a1	82	247.128	876.235	272.041	889.091	6.21619	252.784	887.799	5.16726
	BSA_static-107	BSA_static	55a4d924aefdce37ee9b3363f77d3bd96caf76a1	83	696.672	911.239	693.181	923.695	2.4832	715.811	941.2	5.28086
	BSA_static-107	BSA_static	55a4d924aefdce37ee9b3363f77d3bd96caf76a1	84	124.407	895.091	133.426	902.041	4.50423	137.033	884.965	0.675979
	BSA_static-107	BSA_static	55a4d924aefdce37ee9b3363f77d3bd96caf76a1	85	768.719	925.321	793.465	948.771	5.54402	783.621	939.797	5.51227
	BSA_static-107	BSA_static	55a4d924aefdce37ee9b3363f77d3bd96caf76a1	86	860.158	880.144	866.64	880.059	2.29173	890.692	907.431	5.55388
	BSA_static-107	BSA_static	55a4d924aefdce37ee9b3363f77d3bd96caf76a1	87	932.172	898.924	941.851	911.391	5.64151	927.72	900.833	3.54668
	BSA_static-107	BSA_static	55a4d924aefdce37ee9b3363f77d3bd96caf76a1	95	897.527	963.577	913.088	985.025	5.07355	908.062	971.72	5.62518
	BSA_static-106	BSA_static	fc7e7ae4b7a393e8c631112c1817cd9a26aa08a6	10	728.439	130.258	732.917	94.7778	3.47928	746.7	89.9382	1.14554
	BSA_static-106	BSA_static	fc7e7ae4b7a393e8c631112c1817cd9a26aa08a6	13	708.76	72.1025	718.932	88.5135	4.80943	717.119	69.886	0.259206
	BSA_static-106	BSA_static	fc7e7ae4b7a393e8c631112c1817cd9a26aa08a6	15	317.215	153.438	285.263	140.692	2.20814	290.919	148.332	2.94981
	BSA_static-106	BSA_static	fc7e7ae4b7a393e8c631112c1817cd9a26aa08a6	16	442.47	182.121	435.124	167.069	1.36451	430.543	188.962	3.66233
	BSA_static-106	BSA_static	fc7e7ae4b7a393e8c631112c1817cd9a26aa08a6	17	95.2179	165.87	129.341	176.076	6.24001	103.31	174.951	5.44023
	BSA_static-106	BSA_static	fc7e7ae4b7a393e8c631112c1817cd9a26aa08a6	19	623.155	236.043	632.629	227.313	0.729322	613.197	244.679	3.85602
	BSA_static-106	BSA_static	fc7e7ae4b7a393e8c631112c1817cd9a26aa08a6	20	269.365	193.611	248.194	193.526	2.95425	268.647	197.403	4.52515
	BSA_static-106	BSA_static	fc7e7ae4b7a393e8c631112c1817cd9a26aa08a6	21	223.09	234.677	226.405	244.575	6.25288	222.095	244.444	4.61081
	BSA_static-106	BSA_static	fc7e7ae4b7a393e8c631112c1817cd9a26aa08a6	22	871.989	253.661	873.116	250.103	2.26623	880.934	259.471	5.70713
	BSA_static-106	BSA_static	fc7e7ae4b7a393e8c631112c1817cd9a26aa08a6	23	131.343	223.051	112.906	207.709	2.56693	124.397	215.15	2.29198
	BSA_static-106	BSA_static	fc7e7ae4b7a393e8c631112c1817cd9a26aa08a6	25	356.612	240.507	348.177	231.185	1.88273	352.066	243.244	3.68341
	BSA_static-106	BSA_static	fc7e7ae4b7a393e8c631112c1817cd9a26aa08a6	26	816.252	358.434	827.591	371.654	5.97531	817.841	368.554	4.86816
	BSA_static-106	BSA_static	fc7e7ae4b7a393e8c631112c1817cd9a26aa08a6	29	432.143	271.087	440.824	259.549	3.23381	445.942	259.076	0.71622
	BSA_static-106	BSA_static	fc7e7ae4b7a393e8c631112c1817cd9a26aa08a6	31	654.639	320.031	661.01	321.973	0.407827	651.552	326.059	4.23919
	BSA_static-106	BSA_static	fc7e7ae4b7a393e8c631112c1817cd9a26aa08a6	32	147.686	301.681	172.688	303.839	5.87159	157.514	297.215	0.426565
	BSA_static-106	BSA_static	fc7e7ae4b7a393e8c631112c1817cd9a26aa08a6	33	327.11	295.551	320.587	276.552	2.42	334.906	289.152	0.687317
	BSA_static-106	BSA_static	fc7e7ae4b7a393e8c631112c1817cd9a26aa08a6	34	242.153	309.218	245.714	282.949	0.865878	235.882	294.507	1.97377
	BSA_static-106	BSA_static	fc7e7ae4b7a393e8c631112c1817cd9a26aa08a6	36	952.177	368.051	950.246	357.846	5.69775	945.785	354.889	2.02292
	BSA_static-106	BSA_static	fc7e7ae4b7a393e8c631112c1817cd9a26aa08a6	37	384.132	365.774	371.287	341.89	2.30338	384.212	356.259	1.56237
	BSA_static-106	BSA_static	fc7e7ae4b7a393e8c631112c1817cd9a26aa08a6	38	155.182	353.774	153.268	339.445	2.76999	161.286	342.569	1.07196
	BSA_static-106	BSA_static	fc7e7ae4b7a393e8c631112c1817cd9a26aa08a6	39	601.852	403.773	591.327	397.333	0.874916	587.189	402.287	3.04066
	BSA_static-106	BSA_static	fc7e7ae4b7a393e8c631112c1817cd9a26aa08a6	40	291.39	414.017	276.387	412.265	6.16431	258.39	410.116	3.02392
	BSA_static-106	BSA_static	fc7e7ae4b7a393e8c631112c1817cd9a26aa08a6	41	77.8408	428.81	85.1784	414.075	1.69624	87.5651	433	5.87628
	BSA_static-106	BSA_static	fc7e7ae4b7a393e8c631112c1817cd9a26aa08a6	42	179.599	437.038	213.621	438.898	5.61315	193.259	422.765	0.807364
	BSA_static-106	BSA_static	fc7e7ae4b7a393e8c631112c1817cd9a26aa08a6	43	550.25	463.556	559.573	470.104	5.19738	544.702	441.883	1.82142
	BSA_static-106	BSA_static	fc7e7ae4b7a393e8c631112c1817cd9a26aa08a6	45	421.907	537.118	426.733	546.644	1.11806	413.791	573.25	4.49145
	BSA_static-106	BSA_static	fc7e7ae4b7a393e8c631112c1817cd9a26aa08a6	46	346.783	495.337	368.533	490.515	0.151481	349.664	493.396	0.593183
	BSA_static-106	BSA_static	fc7e7ae4b7a393e8c631112c1817cd9a26aa08a6	47	485.724	559.213	491.452	557.077	1.04843	482.557	572.528	4.47886
	BSA_static-106	BSA_static	fc7e7ae4b7a393e8c631112c1817cd9a26aa08a6	49	936.237	552.224	947.649	514.005	0.0896757	933.23	515.302	1.65207
	BSA_static-106	BSA_static	fc7e7ae4b7a393e8c631112c1817cd9a26aa08a6	50	613.607	504.296	617.618	497.875	2.41304	628.148	507.271	6.08137
	BSA_static-106	BSA_static	fc7e7ae4b7a393e8c631112c1817cd9a26aa08a6	51	191.577	497.284	171.811	502.161	5.1895	167.183	493.208	2.97602
	BSA_static-106	BSA_static	fc7e7ae4b7a393e8c631112c1817cd9a26aa08a6	52	118.319	526.857	134.379	514.598	2.09917	141.035	525.999	0.0377299
	BSA_static-106	BSA_static	fc7e7ae4b7a393e8c631112c1817cd9a26aa08a6	53	529.082	611.753	532.839	622.053	1.70016	533.912	630.301	4.96714
	BSA_static-106	BSA_static	fc7e7ae4b7a393e8c631112c1817cd9a26aa08a6	54	847.028	612.726	829.526	590.859	4.50923	831.688	580.364	2.01342
	BSA_static-106	BSA_static	fc7e7ae4b7a393e8c631112c1817cd9a26aa08a6	56	675.77	576.864	656.089	591.137	3.29367	668.347	589.259	4.1728
	BSA_static-106	BSA_static	fc7e7ae4b7a393e8c631112c1817cd9a26aa08a6	57	747.354	576.905	759.981	583.65	5.2574	754.025	573.827	0.432237
	BSA_static-106	BSA_static	fc7e7ae4b7a393e8c631112c1817cd9a26aa08a6	58	214.954	585.913	209.892	606.986	4.07138	224.184	587.831	6.07832
	BSA_static-106	BSA_static	fc7e7ae4b7a393e8c631112c1817cd9a26aa08a6	59	629.159	591.956	650.845	600.606	6.23051	635.564	599.8	5.39717
	BSA_static-106	BSA_static	fc7e7ae4b7a393e8c631112c1817cd9a26aa08a6	60	119.767	616.591	119.962	609.803	1.76367	123.553	628.19	5.02789
	BSA_static-106	BSA_static	fc7e7ae4b7a393e8c631112c1817cd9a26aa08a6	61	271.504	606.533	305.639	599.458	6.11539	288.384	596.535	0.534731
	BSA_static-106	BSA_static	fc7e7ae4b7a393e8c631112c1817cd9a26aa08a6	63	586.983	638.606	582.386	645.163	2.08917	586.303	652.029	4.66178
	BSA_static-106	BSA_static	fc7e7ae4b7a393e8c631112c1817cd9a26aa08a6	64	828.552	653.006	834.864	665.886	4.65486	836.232	642.122	0.956322
	BSA_static-106	BSA_static	fc7e7ae4b7a393e8c631112c1817cd9a26aa08a6	65	276.199	668.976	275.419	661.059	1.72099	278.015	678.215	4.90646
	BSA_static-106	BSA_static	fc7e7ae4b7a393e8c631112c1817cd9a26aa08a6	67	631.441	682.576	632.148	683.032	4.70614	632.242	668.066	1.51567
	BSA_static-106	BSA_static	fc7e7ae4b7a393e8c631112c1817cd9a26aa08a6	68	315.494	742.943	282.393	790.68	5.199	276.183	778.941	3.88302
	BSA_static-106	BSA_static	fc7e7ae4b7a393e8c631112c1817cd9a26aa08a6	72	814.283	770.773	829.545	782.051	2.9809	840.169	783.773	5.8178
	BSA_static-106	BSA_static	fc7e7ae4b7a393e8c631112c1817cd9a26aa08a6	73	555.916	726.452	562.296	719.683	5.05394	556.66	703.83	1.5379
	BSA_static-106	BSA_static	fc7e7ae4b7a393e8c631112c1817cd9a26aa08a6	74	113.303	716.29	104.331	710.01	2.03726	112.391	726.017	4.61891
	BSA_static-106	BSA_static	fc7e7ae4b7a393e8c631112c1817cd9a26aa08a6	75	51.8269	722.863	48.6188	738.312	4.99921	47.8539	735.719	4.41264
	BSA_static-106	BSA_static	fc7e7ae4b7a393e8c631112c1817cd9a26aa08a6	80	473.072	839.942	473.537	900.32	4.98331	470.929	890.929	4.67037
	BSA_static-106	BSA_static	fc7e7ae4b7a393e8c631112c1817cd9a26aa08a6	81	637.468	771.592	639.237	767.491	4.19919	650.725	747.107	1.07459
	BSA_static-106	BSA_static	fc7e7ae4b7a393e8c631112c1817cd9a26aa08a6	86	229.851	777.403	242.655	769.938	1.21469	237.692	783.28	5.64003
	BSA_static-106	BSA_static	fc7e7ae4b7a393e8c631112c1817cd9a26aa08a6	88	543.961	808.67	542.061	796.483	1.43628	539.165	817.884	4.23248
	BSA_static-106	BSA_static	fc7e7ae4b7a393e8c631112c1817cd9a26aa08a6	90	98.5345	817.055	94.6638	812.952	2.26733	103.646	823.691	5.36871
	BSA_static-106	BSA_static	fc7e7ae4b7a393e8c631112c1817cd9a26aa08a6	91	155.911	794.221	147.571	796.696	2.5315	152.26	799.974	4.14688
	BSA_static-106	BSA_static	fc7e7ae4b7a393e8c631112c1817cd9a26aa08a6	93	505.845	877.058	512.464	890.586	0.382134	504.181	893.915	4.61403
	BSA_static-106	BSA_static	fc7e7ae4b7a393e8c631112c1817cd9a26aa08a6	96	550.26	887.384	544.159	886.212	4.59791	545.995	870.252	1.81482
	BSA_static-105	BSA_static	4579e093b8805e0c24cdbd56935899c5080137dd	8	71.8686	65.7872	84.522	68.3659	5.8905	65.1905	60.3589	2.45905
	BSA_static-105	BSA_static	4579e093b8805e0c24cdbd56935899c5080137dd	10	745.904	84.2117	767.198	93.376	5.24167	758.564	78.6169	0.416119
	BSA_static-105	BSA_static	4579e093b8805e0c24cdbd56935899c5080137dd	11	190.818	124.023	153.685	108.494	3.59113	179.076	96.2433	1.9707
	BSA_static-105	BSA_static	4579e093b8805e0c24cdbd56935899c5080137dd	12	845.114	170.962	852.888	159.584	0.837321	825.682	189.773	3.91075
	BSA_static-105	BSA_static	4579e093b8805e0c24cdbd56935899c5080137dd	14	713.516	146.385	692.85	155.992	4.46013	695.873	144.263	3.0219
	BSA_static-105	BSA_static	4579e093b8805e0c24cdbd56935899c5080137dd	15	438.837	157.202	445.497	161.878	0.523843	436.174	167.264	4.45375
	BSA_static-105	BSA_static	4579e093b8805e0c24cdbd56935899c5080137dd	16	546.556	159.233	569.688	169.242	3.2244	582.418	168.186	6.03854
	BSA_static-105	BSA_static	4579e093b8805e0c24cdbd56935899c5080137dd	18	772.894	176.893	764.431	193.115	3.86886	772.846	185.626	4.70685
	BSA_static-105	BSA_static	4579e093b8805e0c24cdbd56935899c5080137dd	20	352.225	224.38	362.082	193.741	0.737267	350.42	204.331	1.66055
	BSA_static-105	BSA_static	4579e093b8805e0c24cdbd56935899c5080137dd	21	642.74	203.047	647.737	196.233	0.343796	629.425	202.789	3.12222
	BSA_static-105	BSA_static	4579e093b8805e0c24cdbd56935899c5080137dd	22	872.283	241.565	875.927	241.528	0.814641	868.778	249.109	4.27744
	BSA_static-105	BSA_static	4579e093b8805e0c24cdbd56935899c5080137dd	23	923.731	261.527	920.182	290.928	4.24367	932.329	266.941	5.72123
	BSA_static-105	BSA_static	4579e093b8805e0c24cdbd56935899c5080137dd	25	809.367	263.005	793.223	279.505	4.73639	792.975	269.139	3.49968
	BSA_static-105	BSA_static	4579e093b8805e0c24cdbd56935899c5080137dd	27	541.195	247.681	533.089	258.061	3.96645	541.037	249.46	4.62358
	BSA_static-105	BSA_static	4579e093b8805e0c24cdbd56935899c5080137dd	28	668.199	262.147	656.259	263.152	3.32743	662.455	261.987	3.11381
	BSA_static-105	BSA_static	4579e093b8805e0c24cdbd56935899c5080137dd	30	267.044	300.5	257.294	298.279	1.94952	261.984	310.066	4.22586
	BSA_static-105	BSA_static	4579e093b8805e0c24cdbd56935899c5080137dd	31	196.265	295.598	192.259	306.346	4.31273	196.065	297.335	4.59801
	BSA_static-105	BSA_static	4579e093b8805e0c24cdbd56935899c5080137dd	32	438.641	365.355	421.877	358.853	2.81501	438.051	364.331	2.09297
	BSA_static-105	BSA_static	4579e093b8805e0c24cdbd56935899c5080137dd	33	546.769	310.584	550.985	303.793	1.71883	553.126	318.149	5.41124
	BSA_static-105	BSA_static	4579e093b8805e0c24cdbd56935899c5080137dd	34	766.558	348.431	778.116	346.741	2.22166	788.298	360.11	5.79023
	BSA_static-105	BSA_static	4579e093b8805e0c24cdbd56935899c5080137dd	35	493.996	361.985	498.948	384.916	4.53414	500.745	374.94	5.19273
	BSA_static-105	BSA_static	4579e093b8805e0c24cdbd56935899c5080137dd	36	836.353	384.498	829.86	400.188	4.60368	832.129	379.393	2.26196
	BSA_static-105	BSA_static	4579e093b8805e0c24cdbd56935899c5080137dd	37	686.48	394.863	708.771	398.943	0.565257	688.03	412.099	4.80208
	BSA_static-105	BSA_static	4579e093b8805e0c24cdbd56935899c5080137dd	39	929.883	427.486	915.318	448.381	1.97519	921.514	462.858	4.48007
	BSA_static-105	BSA_static	4579e093b8805e0c24cdbd56935899c5080137dd	40	568.379	405.445	568.04	396.111	5.77155	559.599	391.371	2.1286
	BSA_static-105	BSA_static	4579e093b8805e0c24cdbd56935899c5080137dd	41	198.259	403.358	223.393	415.109	5.92288	204.906	408.144	5.65917
	BSA_static-105	BSA_static	4579e093b8805e0c24cdbd56935899c5080137dd	44	845.139	467.893	809.034	496.28	3.39571	825.384	492.033	4.02658
	BSA_static-105	BSA_static	4579e093b8805e0c24cdbd56935899c5080137dd	45	437.47	457.65	426.083	455.704	2.28638	454.487	488.379	5.21814
	BSA_static-105	BSA_static	4579e093b8805e0c24cdbd56935899c5080137dd	47	389.149	505.777	383.107	484.095	1.62238	384.173	504.736	2.93543
	BSA_static-105	BSA_static	4579e093b8805e0c24cdbd56935899c5080137dd	48	659.184	503.433	672.729	486.271	5.82717	639.02	469.737	2.11003
	BSA_static-105	BSA_static	4579e093b8805e0c24cdbd56935899c5080137dd	49	318.374	507.967	325.11	496.719	0.16479	308.59	499.466	2.42627
	BSA_static-105	BSA_static	4579e093b8805e0c24cdbd56935899c5080137dd	51	272.867	535.753	275.944	507.884	1.68027	278.089	527.402	1.01201
	BSA_static-105	BSA_static	4579e093b8805e0c24cdbd56935899c5080137dd	52	699.14	490.541	692.828	495.311	3.9021	699.033	489.407	1.66478
	BSA_static-105	BSA_static	4579e093b8805e0c24cdbd56935899c5080137dd	53	759.281	521.691	762.812	511.962	1.12345	749.488	539.733	4.21512
	BSA_static-105	BSA_static	4579e093b8805e0c24cdbd56935899c5080137dd	54	599.9	526.778	586.904	525.669	3.89578	600.891	512.529	1.50136
	BSA_static-105	BSA_static	4579e093b8805e0c24cdbd56935899c5080137dd	55	182.159	543.301	145.334	523.994	3.1751	171.145	523.129	2.07059
	BSA_static-105	BSA_static	4579e093b8805e0c24cdbd56935899c5080137dd	56	110.882	597.005	110.433	598.099	5.17732	104.288	585.849	2.1046
	BSA_static-105	BSA_static	4579e093b8805e0c24cdbd56935899c5080137dd	57	860.034	567.474	861.419	569.802	2.04631	862.623	572.141	5.21898
	BSA_static-105	BSA_static	4579e093b8805e0c24cdbd56935899c5080137dd	58	486.394	556.779	472.508	541.479	2.19303	480.557	552.699	2.53168
	BSA_static-105	BSA_static	4579e093b8805e0c24cdbd56935899c5080137dd	59	919.525	564.727	915.38	567.212	3.48733	919.991	565.551	5.22643
	BSA_static-105	BSA_static	4579e093b8805e0c24cdbd56935899c5080137dd	60	563.175	582.591	538.254	576.728	2.69687	571.237	592.446	5.39803
	BSA_static-105	BSA_static	4579e093b8805e0c24cdbd56935899c5080137dd	61	804.742	644.106	814.215	670.864	5.31058	807.286	660.696	4.86451
	BSA_static-105	BSA_static	4579e093b8805e0c24cdbd56935899c5080137dd	62	383.268	603.134	387.281	611.641	4.90234	385.34	601.543	0.65495
	BSA_static-105	BSA_static	4579e093b8805e0c24cdbd56935899c5080137dd	63	637.747	628.183	613.946	643.613	4.00005	625.447	630.295	3.31171
	BSA_static-105	BSA_static	4579e093b8805e0c24cdbd56935899c5080137dd	65	755.796	721.662	747.176	756.818	3.64765	760.803	749.266	4.89184
	BSA_static-105	BSA_static	4579e093b8805e0c24cdbd56935899c5080137dd	66	431.14	638.852	429.649	629.877	2.15745	436.237	639.788	6.10159
	BSA_static-105	BSA_static	4579e093b8805e0c24cdbd56935899c5080137dd	67	696.615	711.223	686.206	689.271	1.8624	691.122	705.648	2.34877
	BSA_static-105	BSA_static	4579e093b8805e0c24cdbd56935899c5080137dd	68	485.031	683.695	466.971	682.71	4.35255	470.007	674.642	2.59929
	BSA_static-105	BSA_static	4579e093b8805e0c24cdbd56935899c5080137dd	69	849.749	686.437	863.569	680.912	5.12744	856.155	664.088	1.29161
	BSA_static-105	BSA_static	4579e093b8805e0c24cdbd56935899c5080137dd	70	904.244	683.48	908.057	696.902	5.59519	896.152	687.116	3.56392
	BSA_static-105	BSA_static	4579e093b8805e0c24cdbd56935899c5080137dd	71	325.06	732.914	308.716	737.432	2.80478	332.326	745.7	5.22919
	BSA_static-105	BSA_static	4579e093b8805e0c24cdbd56935899c5080137dd	72	205.284	682.056	200.612	674.073	1.71092	201.456	680.053	2.65947
	BSA_static-105	BSA_static	4579e093b8805e0c24cdbd56935899c5080137dd	73	387.319	704.232	360.065	708.37	2.93669	384.76	713.502	4.44308
	BSA_static-105	BSA_static	4579e093b8805e0c24cdbd56935899c5080137dd	74	565.87	761.336	554.067	775.416	4.09516	561.08	765.536	3.86144
	BSA_static-105	BSA_static	4579e093b8805e0c24cdbd56935899c5080137dd	75	945.289	792.79	964.859	770.092	4.90678	963.526	763.322	1.01662
	BSA_static-105	BSA_static	4579e093b8805e0c24cdbd56935899c5080137dd	76	152.527	793.011	152.138	765.33	1.03982	141.943	782.69	2.36881
	BSA_static-105	BSA_static	4579e093b8805e0c24cdbd56935899c5080137dd	77	895.196	754.024	917.952	733.794	0.865663	906.402	747.365	0.536162
	BSA_static-105	BSA_static	4579e093b8805e0c24cdbd56935899c5080137dd	78	827.326	773.879	847.057	773.816	0.538958	829.488	784.323	4.91657
	BSA_static-105	BSA_static	4579e093b8805e0c24cdbd56935899c5080137dd	80	443.87	825.19	466.657	825.964	0.294237	458.699	828.376	6.07156
	BSA_static-105	BSA_static	4579e093b8805e0c24cdbd56935899c5080137dd	81	615.474	856.725	616.688	860.587	3.39258	621.481	859.358	5.87001
	BSA_static-105	BSA_static	4579e093b8805e0c24cdbd56935899c5080137dd	82	357.224	815.215	353.872	810.706	2.83625	370.338	815.896	6.23128
	BSA_static-105	BSA_static	4579e093b8805e0c24cdbd56935899c5080137dd	83	793.529	821.15	788.718	826.451	4.29684	794.016	814.445	1.4983
	BSA_static-105	BSA_static	4579e093b8805e0c24cdbd56935899c5080137dd	85	681.023	874.536	680.043	853.317	2.91659	684.321	854.296	1.40926
	BSA_static-105	BSA_static	4579e093b8805e0c24cdbd56935899c5080137dd	87	806.103	896.169	800.43	885.781	3.68466	818.102	875.115	1.05282
	BSA_static-105	BSA_static	4579e093b8805e0c24cdbd56935899c5080137dd	88	282.36	867.201	306.445	871.264	3.3428	313.161	869.894	6.19596
	BSA_static-105	BSA_static	4579e093b8805e0c24cdbd56935899c5080137dd	89	444.252	877.43	450.073	873.416	0.292058	428.076	880.03	3.30096
	BSA_static-105	BSA_static	4579e093b8805e0c24cdbd56935899c5080137dd	90	743.248	902.038	743.69	899.851	4.15957	753.907	883.291	1.05384
	BSA_static-105	BSA_static	4579e093b8805e0c24cdbd56935899c5080137dd	92	514.005	910.706	514.225	906.198	0.603081	505.4	912.276	3.32207
	BSA_static-105	BSA_static	4579e093b8805e0c24cdbd56935899c5080137dd	93	289.055	917.286	269.745	918.192	3.20721	327.816	914.376	0.0749385
	BSA_static-105	BSA_static	4579e093b8805e0c24cdbd56935899c5080137dd	94	173.216	959.394	153.502	967.276	5.20073	149.48	959.705	3.15469
	BSA_static-104	BSA_static	ac6681d0426f703084860206c54adf6c794f087b	13	478.812	115.218	486.254	123.318	5.95599	474.628	119.372	3.92334
	BSA_static-104	BSA_static	ac6681d0426f703084860206c54adf6c794f087b	14	430.371	95.6746	453.448	95.597	5.3163	447.084	86.3724	0.507881
	BSA_static-104	BSA_static	ac6681d0426f703084860206c54adf6c794f087b	16	119.509	124.916	119.703	126.943	5.22217	115.179	118.853	2.19091
	BSA_static-104	BSA_static	ac6681d0426f703084860206c54adf6c794f087b	17	322.277	120.803	326.231	110.538	1.66065	326.711	115.865	0.839098
	BSA_static-104	BSA_static	ac6681d0426f703084860206c54adf6c794f087b	18	517.248	157.749	530.427	153.573	4.71248	530.426	139.073	0.956293
	BSA_static-104	BSA_static	ac6681d0426f703084860206c54adf6c794f087b	19	260.621	141.971	261.221	112.483	1.52796	259.814	145.316	4.47557
	BSA_static-104	BSA_static	ac6681d0426f703084860206c54adf6c794f087b	20	369.396	141.893	363.56	136.241	2.67995	368.54	138.719	1.83411
	BSA_static-104	BSA_static	ac6681d0426f703084860206c54adf6c794f087b	21	217.355	182.968	220.111	159.159	1.36453	215.314	182.083	2.73267
	BSA_static-104	BSA_static	ac6681d0426f703084860206c54adf6c794f087b	22	326.219	207.996	336.363	214.263	3.4959	352.837	208.169	6.27671
	BSA_static-104	BSA_static	ac6681d0426f703084860206c54adf6c794f087b	23	436.715	172.63	438.318	178.841	4.99779	435.209	168.245	1.9016
	BSA_static-104	BSA_static	ac6681d0426f703084860206c54adf6c794f087b	24	618.762	207.269	633.688	222.702	5.7957	611.858	211.129	3.65131
	BSA_static-104	BSA_static	ac6681d0426f703084860206c54adf6c794f087b	25	961.291	217.752	963.39	235.939	3.27368	970.92	234.939	5.22308
	BSA_static-104	BSA_static	ac6681d0426f703084860206c54adf6c794f087b	27	172.459	242.629	173.454	215.914	1.50306	171.577	243.576	3.96274
	BSA_static-104	BSA_static	ac6681d0426f703084860206c54adf6c794f087b	28	591.731	256.989	586.596	236.65	2.34802	604.942	255.298	0.127294
	BSA_static-104	BSA_static	ac6681d0426f703084860206c54adf6c794f087b	29	818.316	272.18	809.559	278.944	3.6454	834.905	264.971	0.409895
	BSA_static-104	BSA_static	ac6681d0426f703084860206c54adf6c794f087b	30	425.574	264.509	426.396	274.512	5.47609	420.519	268.374	3.79438
	BSA_static-104	BSA_static	ac6681d0426f703084860206c54adf6c794f087b	33	586.46	306.166	578.732	294.194	0.932927	574.026	300.543	2.71691
	BSA_static-104	BSA_static	ac6681d0426f703084860206c54adf6c794f087b	34	555.234	361.637	537.852	351.53	1.88858	540.481	359.522	2.99919
	BSA_static-104	BSA_static	ac6681d0426f703084860206c54adf6c794f087b	35	412.641	344.601	429.829	361.067	5.86815	420.315	356.875	5.27114
	BSA_static-104	BSA_static	ac6681d0426f703084860206c54adf6c794f087b	36	270.227	332.377	264.592	339.671	2.53912	274.031	346.163	4.98167
	BSA_static-104	BSA_static	ac6681d0426f703084860206c54adf6c794f087b	37	736.613	340.057	741.932	351.701	5.30404	728.711	332.025	2.34803
	BSA_static-104	BSA_static	ac6681d0426f703084860206c54adf6c794f087b	39	920.979	375.233	952.947	373.606	6.0892	938.536	370.775	0.248653
	BSA_static-104	BSA_static	ac6681d0426f703084860206c54adf6c794f087b	41	479.191	389.342	471.013	405.605	4.25057	476.423	394.737	4.23823
	BSA_static-104	BSA_static	ac6681d0426f703084860206c54adf6c794f087b	42	251.124	396.259	253.325	404.958	4.64858	254.309	389.557	1.12707
	BSA_static-104	BSA_static	ac6681d0426f703084860206c54adf6c794f087b	43	402.012	518.074	400.936	515.927	1.97335	408.447	533.566	5.1061
	BSA_static-104	BSA_static	ac6681d0426f703084860206c54adf6c794f087b	44	313.404	441.586	304.412	458.618	5.82245	287.777	450.361	3.4715
	BSA_static-104	BSA_static	ac6681d0426f703084860206c54adf6c794f087b	45	462.297	481.026	459.869	467.208	0.570968	455.689	469.892	2.10641
	BSA_static-104	BSA_static	ac6681d0426f703084860206c54adf6c794f087b	46	132.671	425.135	128.29	425.321	2.2854	136.843	435.18	5.10603
	BSA_static-104	BSA_static	ac6681d0426f703084860206c54adf6c794f087b	47	729.608	434.952	722.21	432.391	1.39981	721.094	438.856	3.57153
	BSA_static-104	BSA_static	ac6681d0426f703084860206c54adf6c794f087b	48	559.465	457.775	556.215	453.165	2.72909	564.841	456.94	0.154091
	BSA_static-104	BSA_static	ac6681d0426f703084860206c54adf6c794f087b	49	902.868	428.074	906.559	431.213	5.2471	904.55	427.822	0.148554
	BSA_static-104	BSA_static	ac6681d0426f703084860206c54adf6c794f087b	50	161.55	471.956	146.475	473.162	3.20069	159.233	472.407	3.33383
	BSA_static-104	BSA_static	ac6681d0426f703084860206c54adf6c794f087b	51	201.739	465.839	207.033	471.08	5.51694	198.913	463.266	2.40287
	BSA_static-104	BSA_static	ac6681d0426f703084860206c54adf6c794f087b	52	87.6771	463.178	89.4	476.167	4.68526	89.844	459.801	1.00027
	BSA_static-104	BSA_static	ac6681d0426f703084860206c54adf6c794f087b	53	733.413	484.541	733.265	478.413	3.46288	758.352	470.064	0.525948
	BSA_static-104	BSA_static	ac6681d0426f703084860206c54adf6c794f087b	54	897.798	480.785	867.809	504.828	5.02848	860.473	482.4	3.18486
	BSA_static-104	BSA_static	ac6681d0426f703084860206c54adf6c794f087b	56	196.582	613.792	180.215	661.094	4.67362	180.971	641.598	4.20084
	BSA_static-104	BSA_static	ac6681d0426f703084860206c54adf6c794f087b	57	343.179	602.643	334.975	625.031	2.72325	351.148	632.222	4.97556
	BSA_static-104	BSA_static	ac6681d0426f703084860206c54adf6c794f087b	58	784.325	542.132	838.163	514.041	0.205315	819.778	517.87	0.600136
	BSA_static-104	BSA_static	ac6681d0426f703084860206c54adf6c794f087b	60	644.542	608.248	636.226	628.502	4.44755	639.49	616.466	4.16119
	BSA_static-104	BSA_static	ac6681d0426f703084860206c54adf6c794f087b	61	653.879	563.881	647.294	566.893	3.36978	661.206	563.663	0.0298218
	BSA_static-104	BSA_static	ac6681d0426f703084860206c54adf6c794f087b	63	81.4996	669.462	82.8805	655.262	1.61561	83.1887	662.136	1.34417
	BSA_static-104	BSA_static	ac6681d0426f703084860206c54adf6c794f087b	65	831.27	652.841	838.399	663.406	0.197265	814.981	668.086	3.89391
	BSA_static-104	BSA_static	ac6681d0426f703084860206c54adf6c794f087b	66	500.12	626.298	496.404	641.792	4.03712	505.902	629.933	5.72199
	BSA_static-104	BSA_static	ac6681d0426f703084860206c54adf6c794f087b	67	835.49	774.083	803.297	821.436	2.04467	805.431	825.596	4.18418
	BSA_static-104	BSA_static	ac6681d0426f703084860206c54adf6c794f087b	68	728.457	683.289	730.81	698.873	4.92915	727.409	683.429	3.27412
	BSA_static-104	BSA_static	ac6681d0426f703084860206c54adf6c794f087b	69	417.784	707.171	424.246	709.331	4.15498	427.717	703.763	0.33046
	BSA_static-104	BSA_static	ac6681d0426f703084860206c54adf6c794f087b	70	495.597	690.473	480.514	707.289	4.01009	501.876	682.045	0.930481
	BSA_static-104	BSA_static	ac6681d0426f703084860206c54adf6c794f087b	72	317.843	763.83	320.432	746.66	1.07774	310.238	765.632	3.3742
	BSA_static-104	BSA_static	ac6681d0426f703084860206c54adf6c794f087b	73	607.418	760.479	615.769	763.093	5.90008	602.356	757.687	2.6376
	BSA_static-104	BSA_static	ac6681d0426f703084860206c54adf6c794f087b	74	736.05	757.098	753.304	772.107	6.08632	730.766	767.612	4.24673
	BSA_static-104	BSA_static	ac6681d0426f703084860206c54adf6c794f087b	75	266.264	781.686	271.52	750.49	1.40643	268.068	771.3	1.39884
	BSA_static-104	BSA_static	ac6681d0426f703084860206c54adf6c794f087b	76	77.6249	793.271	62.8469	813.947	3.95972	80.505	795.094	5.71895
	BSA_static-104	BSA_static	ac6681d0426f703084860206c54adf6c794f087b	77	472.708	795.736	460.158	795.944	4.15577	464.693	788.656	2.41804
	BSA_static-104	BSA_static	ac6681d0426f703084860206c54adf6c794f087b	78	487.38	746.431	482.459	741.044	1.89974	485.994	751.399	4.44026
	BSA_static-104	BSA_static	ac6681d0426f703084860206c54adf6c794f087b	79	151.66	827.121	125.555	867.664	3.66672	142.025	858.121	4.41103
	BSA_static-104	BSA_static	ac6681d0426f703084860206c54adf6c794f087b	82	576.108	844.642	566.331	836.357	2.55134	593.93	854.847	5.76316
	BSA_static-104	BSA_static	ac6681d0426f703084860206c54adf6c794f087b	83	670.483	884.486	669.125	920.225	4.93661	662.362	890.569	3.78446
	BSA_static-104	BSA_static	ac6681d0426f703084860206c54adf6c794f087b	84	489.045	888.743	497.72	869.807	1.38845	494.231	888.727	0.00301244
	BSA_static-104	BSA_static	ac6681d0426f703084860206c54adf6c794f087b	87	591.462	908.817	576.951	915.194	3.79531	585.641	908.537	3.09353
	BSA_static-104	BSA_static	ac6681d0426f703084860206c54adf6c794f087b	88	127.797	927.307	136.832	923.115	6.20516	127.035	922.349	1.7233
	BSA_static-104	BSA_static	ac6681d0426f703084860206c54adf6c794f087b	89	779.964	948.91	793.338	964.647	5.63082	785.227	958.45	5.21649
	BSA_static-104	BSA_static	ac6681d0426f703084860206c54adf6c794f087b	91	86.6216	959.546	96.6087	937.043	0.533451	89.0277	941.521	1.4381
	BSA_static-103	BSA_static	fb7e2075752f011d9ead606a49fdf43ff10c8429	10	374.76	63.6317	397.123	62.1029	5.98889	389.013	59.6448	0.27275
	BSA_static-103	BSA_static	fb7e2075752f011d9ead606a49fdf43ff10c8429	13	444.951	121.029	414.3	119.179	3.69931	432.468	107.846	2.32895
	BSA_static-103	BSA_static	fb7e2075752f011d9ead606a49fdf43ff10c8429	15	322.911	173.902	357.974	200.831	5.3804	348.615	188.969	5.75297
	BSA_static-103	BSA_static	fb7e2075752f011d9ead606a49fdf43ff10c8429	16	551.56	169.702	548.045	177.462	3.41763	565.591	172.492	6.08693
	BSA_static-103	BSA_static	fb7e2075752f011d9ead606a49fdf43ff10c8429	17	243.348	244.501	251.021	279.433	4.08558	259.174	268.176	5.30164
	BSA_static-103	BSA_static	fb7e2075752f011d9ead606a49fdf43ff10c8429	18	421.07	197.197	411.985	187.378	1.58392	412.009	189.235	2.42064
	BSA_static-103	BSA_static	fb7e2075752f011d9ead606a49fdf43ff10c8429	19	664.915	191.374	675.598	173.124	0.69819	663.513	183.267	1.74202
	BSA_static-103	BSA_static	fb7e2075752f011d9ead606a49fdf43ff10c8429	20	738.709	214.563	739.98	217.046	4.42479	743.088	206.539	1.07121
	BSA_static-103	BSA_static	fb7e2075752f011d9ead606a49fdf43ff10c8429	21	294.013	225.401	290.246	238.312	3.38536	301.776	235.444	5.37043
	BSA_static-103	BSA_static	fb7e2075752f011d9ead606a49fdf43ff10c8429	22	582.528	224.329	587.222	234.111	4.69133	587.492	221.289	0.549374
	BSA_static-103	BSA_static	fb7e2075752f011d9ead606a49fdf43ff10c8429	23	500.005	245.245	500.152	254.268	4.6828	500.247	251.056	4.75415
	BSA_static-103	BSA_static	fb7e2075752f011d9ead606a49fdf43ff10c8429	24	641.465	278.17	644.992	279.28	4.99725	641.065	265.872	1.60331
	BSA_static-103	BSA_static	fb7e2075752f011d9ead606a49fdf43ff10c8429	25	152.819	292.83	169.912	308.676	5.84993	144.402	296.876	3.58971
	BSA_static-103	BSA_static	fb7e2075752f011d9ead606a49fdf43ff10c8429	26	595.24	265.139	605.14	258.783	0.239965	593.684	261.586	1.98343
	BSA_static-103	BSA_static	fb7e2075752f011d9ead606a49fdf43ff10c8429	27	355.573	296.124	364.584	294.337	6.1532	343.04	291.521	2.7896
	BSA_static-103	BSA_static	fb7e2075752f011d9ead606a49fdf43ff10c8429	28	666.701	322.814	694.813	290.665	0.600103	679.142	301.388	1.04473
	BSA_static-103	BSA_static	fb7e2075752f011d9ead606a49fdf43ff10c8429	29	772.612	295.373	766.133	288.727	2.86501	781.806	293.176	0.234591
	BSA_static-103	BSA_static	fb7e2075752f011d9ead606a49fdf43ff10c8429	30	455.794	293.968	448.55	275.4	0.578368	432.186	286.084	2.81931
	BSA_static-103	BSA_static	fb7e2075752f011d9ead606a49fdf43ff10c8429	31	549.709	303.567	561.092	297.826	0.576284	552.795	303.218	0.112409
	BSA_static-103	BSA_static	fb7e2075752f011d9ead606a49fdf43ff10c8429	34	556.037	372.151	575.838	346.26	1.2716	566.839	375.435	5.98806
	BSA_static-103	BSA_static	fb7e2075752f011d9ead606a49fdf43ff10c8429	35	441.769	356.548	430.75	337.132	1.62324	431.519	351.786	2.70667
	BSA_static-103	BSA_static	fb7e2075752f011d9ead606a49fdf43ff10c8429	36	324.059	371.287	332.767	363.063	0.996162	324.47	375.877	4.80189
	BSA_static-103	BSA_static	fb7e2075752f011d9ead606a49fdf43ff10c8429	37	254.443	390.947	258.956	385.844	0.650312	243.905	397.293	3.68367
	BSA_static-103	BSA_static	fb7e2075752f011d9ead606a49fdf43ff10c8429	38	717.308	375.468	716.35	379.009	0.863371	712.244	383.812	4.16687
	BSA_static-103	BSA_static	fb7e2075752f011d9ead606a49fdf43ff10c8429	40	206.295	370.122	217.692	389.383	4.85321	215.817	376.158	5.71819
	BSA_static-103	BSA_static	fb7e2075752f011d9ead606a49fdf43ff10c8429	41	152.153	427.375	183.619	440.323	5.77724	158.136	426.205	0.193208
	BSA_static-103	BSA_static	fb7e2075752f011d9ead606a49fdf43ff10c8429	43	660.767	410.153	658.637	410.588	3.46976	674.469	405.198	0.347019
	BSA_static-103	BSA_static	fb7e2075752f011d9ead606a49fdf43ff10c8429	44	426.642	469.155	415.873	473.111	3.56655	422.699	470.023	3.3582
	BSA_static-103	BSA_static	fb7e2075752f011d9ead606a49fdf43ff10c8429	45	783.368	430.734	798.725	431.872	5.47678	785.647	418.233	1.39048
	BSA_static-103	BSA_static	fb7e2075752f011d9ead606a49fdf43ff10c8429	46	369.364	442.461	371.589	437.332	2.74478	384.032	442.546	6.27739
	BSA_static-103	BSA_static	fb7e2075752f011d9ead606a49fdf43ff10c8429	47	547.077	476.247	558.983	455.729	4.08445	572.489	437.126	0.994731
	BSA_static-103	BSA_static	fb7e2075752f011d9ead606a49fdf43ff10c8429	49	265.785	455.646	273.674	461.299	5.89457	257.228	454.566	3.01594
	BSA_static-103	BSA_static	fb7e2075752f011d9ead606a49fdf43ff10c8429	50	501.997	469.349	522.492	455.903	0.763734	506.51	471.207	5.89266
	BSA_static-103	BSA_static	fb7e2075752f011d9ead606a49fdf43ff10c8429	51	851.657	481.634	865.074	500.222	5.93449	846.386	493.428	4.29215
	BSA_static-103	BSA_static	fb7e2075752f011d9ead606a49fdf43ff10c8429	52	114.927	498.371	136.159	498.209	0.721831	123.102	509.703	5.33737
	BSA_static-103	BSA_static	fb7e2075752f011d9ead606a49fdf43ff10c8429	53	639.713	472.741	663.023	461.964	0.0588096	644.274	463.068	1.13011
	BSA_static-103	BSA_static	fb7e2075752f011d9ead606a49fdf43ff10c8429	54	935.613	507.287	935.722	494.59	1.35793	933.814	503.417	2.0059
	BSA_static-103	BSA_static	fb7e2075752f011d9ead606a49fdf43ff10c8429	56	709.14	527.376	699.06	515.032	0.387406	671.095	526.442	3.11704
	BSA_static-103	BSA_static	fb7e2075752f011d9ead606a49fdf43ff10c8429	57	209.246	533.405	214.667	547.124	4.71459	214.637	533.65	6.23782
	BSA_static-103	BSA_static	fb7e2075752f011d9ead606a49fdf43ff10c8429	58	286.998	529.995	257.931	532.481	2.88062	268.283	535.246	3.41519
	BSA_static-103	BSA_static	fb7e2075752f011d9ead606a49fdf43ff10c8429	59	895.072	566.613	904.122	561.595	1.27078	900.375	573.706	5.35436
	BSA_static-103	BSA_static	fb7e2075752f011d9ead606a49fdf43ff10c8429	60	537.085	538.724	505.576	554.506	3.78272	516.822	546.113	3.49129
	BSA_static-103	BSA_static	fb7e2075752f011d9ead606a49fdf43ff10c8429	61	821.823	570.53	797.743	582.011	3.20105	820.672	580.646	4.59907
	BSA_static-103	BSA_static	fb7e2075752f011d9ead606a49fdf43ff10c8429	62	421.256	561.96	406.262	567.409	4.15777	420.274	544.79	1.62794
	BSA_static-103	BSA_static	fb7e2075752f011d9ead606a49fdf43ff10c8429	63	740.194	588.358	719.326	602.728	3.61656	733.704	595.335	3.96308
	BSA_static-103	BSA_static	fb7e2075752f011d9ead606a49fdf43ff10c8429	65	545.817	583.954	523.995	584.138	3.46839	541.866	578.081	2.16294
	BSA_static-103	BSA_static	fb7e2075752f011d9ead606a49fdf43ff10c8429	66	335.26	622.721	332.473	614.553	2.67935	343.434	620.014	0.319757
	BSA_static-103	BSA_static	fb7e2075752f011d9ead606a49fdf43ff10c8429	68	410.817	652.304	397.028	670.573	1.00157	396.603	671.238	4.06842
	BSA_static-103	BSA_static	fb7e2075752f011d9ead606a49fdf43ff10c8429	69	556.385	634.578	545.484	643.935	3.79406	553.147	638.079	3.966
	BSA_static-103	BSA_static	fb7e2075752f011d9ead606a49fdf43ff10c8429	70	911.828	672.286	883.55	647.32	2.22881	894.588	661.601	2.58675
	BSA_static-103	BSA_static	fb7e2075752f011d9ead606a49fdf43ff10c8429	71	875.858	727.878	864.31	738.613	3.4199	885.302	732.615	5.81825
	BSA_static-103	BSA_static	fb7e2075752f011d9ead606a49fdf43ff10c8429	72	742.002	669.798	759.2	668.326	6.22864	749.936	667.821	0.244252
	BSA_static-103	BSA_static	fb7e2075752f011d9ead606a49fdf43ff10c8429	73	281.128	694.607	269.078	674.872	2.16223	285.652	699.549	5.45368
	BSA_static-103	BSA_static	fb7e2075752f011d9ead606a49fdf43ff10c8429	74	480.08	688.381	483.289	695.901	3.0493	483.936	695.961	5.18299
	BSA_static-103	BSA_static	fb7e2075752f011d9ead606a49fdf43ff10c8429	75	749.494	752.908	743.16	753.526	3.48698	746.69	752.256	2.91279
	BSA_static-103	BSA_static	fb7e2075752f011d9ead606a49fdf43ff10c8429	76	524.108	723.077	498.216	718.849	2.97074	512.768	721.359	2.99129
	BSA_static-103	BSA_static	fb7e2075752f011d9ead606a49fdf43ff10c8429	77	439.8	764.095	440.004	761.337	2.90841	461.945	766.549	6.17284
	BSA_static-103	BSA_static	fb7e2075752f011d9ead606a49fdf43ff10c8429	78	360.162	751.396	389.985	730.565	0.60943	370.465	744.191	0.610235
	BSA_static-103	BSA_static	fb7e2075752f011d9ead606a49fdf43ff10c8429	79	70.4369	762.855	70.0543	748.775	2.72234	85.1477	755.502	0.463516
	BSA_static-103	BSA_static	fb7e2075752f011d9ead606a49fdf43ff10c8429	80	207.229	759.677	145.164	757.18	3.0187	165.465	759.687	3.14183
	BSA_static-103	BSA_static	fb7e2075752f011d9ead606a49fdf43ff10c8429	82	553.063	777.674	559.66	778.928	0.589074	546.774	787.539	4.14481
	BSA_static-103	BSA_static	fb7e2075752f011d9ead606a49fdf43ff10c8429	83	767.117	854.285	774.719	856.179	2.84204	803.365	865.026	5.99511
	BSA_static-103	BSA_static	fb7e2075752f011d9ead606a49fdf43ff10c8429	84	505.023	804.721	519.728	810.371	5.91158	512.219	807.444	5.92134
	BSA_static-103	BSA_static	fb7e2075752f011d9ead606a49fdf43ff10c8429	85	897.406	836.202	921.691	828.049	5.74654	905.426	818.373	1.14808
	BSA_static-103	BSA_static	fb7e2075752f011d9ead606a49fdf43ff10c8429	86	232.222	815.195	228.123	809.914	2.34368	251.458	833.84	5.51341
	BSA_static-103	BSA_static	fb7e2075752f011d9ead606a49fdf43ff10c8429	87	131.774	853.353	141.304	831.405	2.08184	155.87	857.383	6.1175
	BSA_static-103	BSA_static	fb7e2075752f011d9ead606a49fdf43ff10c8429	88	542.049	863.46	490.434	834.965	2.97702	504.899	837.367	2.52929
	BSA_static-103	BSA_static	fb7e2075752f011d9ead606a49fdf43ff10c8429	89	677.477	881.369	694.532	905.921	5.57186	685.373	898.028	5.15502
	BSA_static-103	BSA_static	fb7e2075752f011d9ead606a49fdf43ff10c8429	90	318.696	895.19	347.924	922.494	5.27641	332.68	898.395	6.05787
	BSA_static-103	BSA_static	fb7e2075752f011d9ead606a49fdf43ff10c8429	91	949.359	911.527	949.557	889.081	1.1856	935.88	922.815	3.83875
	BSA_static-103	BSA_static	fb7e2075752f011d9ead606a49fdf43ff10c8429	93	887.631	932.564	926.312	900.688	0.594881	896.962	920.547	0.910572
	BSA_static-102	BSA_static	cb07fc08aaaf8c65a975cbf975310a5da3c3ec86	11	610.723	87.8935	607.367	86.7064	3.43693	620.891	82.5919	0.480604
	BSA_static-102	BSA_static	cb07fc08aaaf8c65a975cbf975310a5da3c3ec86	12	663.758	122.366	670.718	123.023	0.14177	658.168	124.814	3.55446
	BSA_static-102	BSA_static	cb07fc08aaaf8c65a975cbf975310a5da3c3ec86	14	556.63	163.986	573.605	171.418	6.10953	550.272	167.325	3.62521
	BSA_static-102	BSA_static	cb07fc08aaaf8c65a975cbf975310a5da3c3ec86	16	229.233	170.899	257.84	180.248	3.20827	289.445	178.138	6.16355
	BSA_static-102	BSA_static	cb07fc08aaaf8c65a975cbf975310a5da3c3ec86	18	426.076	225.183	455.481	262.945	0.0226173	453.668	262.986	5.34289
	BSA_static-102	BSA_static	cb07fc08aaaf8c65a975cbf975310a5da3c3ec86	19	467.734	164.941	485.612	167.59	1.73832	487.507	178.796	5.672
	BSA_static-102	BSA_static	cb07fc08aaaf8c65a975cbf975310a5da3c3ec86	20	818.253	168.105	803.398	134.066	1.50768	801.797	159.395	2.65477
	BSA_static-102	BSA_static	cb07fc08aaaf8c65a975cbf975310a5da3c3ec86	21	358.869	213.763	338.164	194.327	2.49834	344.064	198.75	2.34921
	BSA_static-102	BSA_static	cb07fc08aaaf8c65a975cbf975310a5da3c3ec86	22	143.395	224.355	130.453	223.42	4.41868	134.514	209.993	2.12457
	BSA_static-102	BSA_static	cb07fc08aaaf8c65a975cbf975310a5da3c3ec86	24	778.139	235.071	781.867	235.173	0.175016	766.035	237.973	3.3769
	BSA_static-102	BSA_static	cb07fc08aaaf8c65a975cbf975310a5da3c3ec86	25	893.585	257.086	881.194	261.657	3.52087	917.942	247.01	0.392238
	BSA_static-102	BSA_static	cb07fc08aaaf8c65a975cbf975310a5da3c3ec86	26	521.361	254.771	494.26	225.101	2.28221	505.518	238.161	2.3326
	BSA_static-102	BSA_static	cb07fc08aaaf8c65a975cbf975310a5da3c3ec86	27	663.009	262.465	665.255	251.589	1.82203	672.976	281.673	5.19102
	BSA_static-102	BSA_static	cb07fc08aaaf8c65a975cbf975310a5da3c3ec86	28	716.869	258.08	721.366	257.076	0.954764	713.441	268.27	4.38781
	BSA_static-102	BSA_static	cb07fc08aaaf8c65a975cbf975310a5da3c3ec86	29	63.4794	268.512	70.3608	281.592	4.56134	71.816	272.031	5.88373
	BSA_static-102	BSA_static	cb07fc08aaaf8c65a975cbf975310a5da3c3ec86	30	330.401	302.121	334.992	298.529	2.22852	352.166	320.762	5.57496
	BSA_static-102	BSA_static	cb07fc08aaaf8c65a975cbf975310a5da3c3ec86	31	618.995	336.686	647.288	332.429	5.43651	633.493	316.831	0.940101
	BSA_static-102	BSA_static	cb07fc08aaaf8c65a975cbf975310a5da3c3ec86	32	203.454	309.822	214.931	318.905	6.28282	195.623	318.898	4.00043
	BSA_static-102	BSA_static	cb07fc08aaaf8c65a975cbf975310a5da3c3ec86	33	921.524	322.341	939.382	319.891	0.776342	924.547	334.46	4.95686
	BSA_static-102	BSA_static	cb07fc08aaaf8c65a975cbf975310a5da3c3ec86	34	161.975	384.309	138.395	345.246	2.0739	148.362	363.357	2.14698
	BSA_static-102	BSA_static	cb07fc08aaaf8c65a975cbf975310a5da3c3ec86	35	93.5224	376.894	78.6452	358.406	4.49406	83.17	338.011	1.83101
	BSA_static-102	BSA_static	cb07fc08aaaf8c65a975cbf975310a5da3c3ec86	36	792.532	384.616	786.206	383.837	5.02906	782.151	371.464	2.23899
	BSA_static-102	BSA_static	cb07fc08aaaf8c65a975cbf975310a5da3c3ec86	37	915.855	378.202	916.273	386.977	4.21362	921.326	377.701	0.0912134
	BSA_static-102	BSA_static	cb07fc08aaaf8c65a975cbf975310a5da3c3ec86	38	423.633	419.537	384.995	390.17	2.45874	393.137	396.793	2.5008
	BSA_static-102	BSA_static	cb07fc08aaaf8c65a975cbf975310a5da3c3ec86	39	237.893	384.484	265.568	389.194	0.0592976	251.037	390.056	5.88224
	BSA_static-102	BSA_static	cb07fc08aaaf8c65a975cbf975310a5da3c3ec86	40	537.254	398.105	504.244	390.247	2.98169	521.611	393.048	2.82892
	BSA_static-102	BSA_static	cb07fc08aaaf8c65a975cbf975310a5da3c3ec86	41	731.039	418.661	726.736	421.107	2.65229	752.259	434.699	5.63601
	BSA_static-102	BSA_static	cb07fc08aaaf8c65a975cbf975310a5da3c3ec86	42	916.711	431.887	944.672	418.688	2.28207	947.695	422.196	0.303136
	BSA_static-102	BSA_static	cb07fc08aaaf8c65a975cbf975310a5da3c3ec86	43	690.744	450.133	729.519	466.955	5.52586	711.672	450.082	0.00244698
	BSA_static-102	BSA_static	cb07fc08aaaf8c65a975cbf975310a5da3c3ec86	44	304.332	423.246	265.098	430.183	3.05964	290.656	432.282	3.72545
	BSA_static-102	BSA_static	cb07fc08aaaf8c65a975cbf975310a5da3c3ec86	46	577.376	457.674	611.432	471.874	5.74274	588.038	457.837	6.26792
	BSA_static-102	BSA_static	cb07fc08aaaf8c65a975cbf975310a5da3c3ec86	48	347.521	467.79	302.109	466.507	5.7172	296.31	462.824	3.04491
	BSA_static-102	BSA_static	cb07fc08aaaf8c65a975cbf975310a5da3c3ec86	49	216.768	522.894	242.523	519.777	5.30606	226.513	496.055	1.22249
	BSA_static-102	BSA_static	cb07fc08aaaf8c65a975cbf975310a5da3c3ec86	50	616.03	503.572	625.741	501.239	0.268118	612.301	504.931	3.49118
	BSA_static-102	BSA_static	cb07fc08aaaf8c65a975cbf975310a5da3c3ec86	52	489.377	541.948	464.431	540.437	5.55697	453.264	530.519	2.8351
	BSA_static-102	BSA_static	cb07fc08aaaf8c65a975cbf975310a5da3c3ec86	53	312.975	530.983	326.503	532.129	0.680192	313.898	542.326	4.79358
	BSA_static-102	BSA_static	cb07fc08aaaf8c65a975cbf975310a5da3c3ec86	54	762.569	547.417	762.783	534.783	2.88145	784.057	540.445	0.313707
	BSA_static-102	BSA_static	cb07fc08aaaf8c65a975cbf975310a5da3c3ec86	55	392.943	565.916	370.444	575.062	3.37837	380.638	572.602	3.63929
	BSA_static-102	BSA_static	cb07fc08aaaf8c65a975cbf975310a5da3c3ec86	56	856.51	587.514	884.719	596.965	6.17957	861.489	594.549	5.3283
	BSA_static-102	BSA_static	cb07fc08aaaf8c65a975cbf975310a5da3c3ec86	57	311.661	584.904	315.087	584.519	3.04042	325.612	585.588	6.23424
	BSA_static-102	BSA_static	cb07fc08aaaf8c65a975cbf975310a5da3c3ec86	59	481.809	639.1	466.991	630.893	2.8449	483.256	635.866	1.15026
	BSA_static-102	BSA_static	cb07fc08aaaf8c65a975cbf975310a5da3c3ec86	60	559.298	640.324	558.527	652.745	5.46965	542.819	636.127	2.89218
	BSA_static-102	BSA_static	cb07fc08aaaf8c65a975cbf975310a5da3c3ec86	61	289.712	633.001	301.204	629.775	2.3867	308.503	636.642	6.09181
	BSA_static-102	BSA_static	cb07fc08aaaf8c65a975cbf975310a5da3c3ec86	62	180.23	657.1	191.789	655.46	1.54048	191.294	671.782	5.3582
	BSA_static-102	BSA_static	cb07fc08aaaf8c65a975cbf975310a5da3c3ec86	63	423.142	643.888	426.18	641.552	5.8807	410.195	634.746	2.52678
	BSA_static-102	BSA_static	cb07fc08aaaf8c65a975cbf975310a5da3c3ec86	64	794.595	630.227	816.271	642.558	5.80991	799.794	634.12	5.64039
	BSA_static-102	BSA_static	cb07fc08aaaf8c65a975cbf975310a5da3c3ec86	66	887.582	685.598	895.626	700.442	6.09744	872.001	696.002	3.73036
	BSA_static-102	BSA_static	cb07fc08aaaf8c65a975cbf975310a5da3c3ec86	68	223.381	760.171	217.618	750.573	2.41788	233.509	764.615	5.86972
	BSA_static-102	BSA_static	cb07fc08aaaf8c65a975cbf975310a5da3c3ec86	69	345.589	774.992	330.165	749.235	2.87634	359.658	757.247	0.900449
	BSA_static-102	BSA_static	cb07fc08aaaf8c65a975cbf975310a5da3c3ec86	70	726.168	729.193	745.958	741	3.20558	756.876	740.3	5.93611
	BSA_static-102	BSA_static	cb07fc08aaaf8c65a975cbf975310a5da3c3ec86	71	81.6902	726.968	81.434	736.557	5.08174	76.5906	724.046	2.6212
	BSA_static-102	BSA_static	cb07fc08aaaf8c65a975cbf975310a5da3c3ec86	72	612.578	758.718	580.984	721.563	2.59659	601.042	733.723	2.0032
	BSA_static-102	BSA_static	cb07fc08aaaf8c65a975cbf975310a5da3c3ec86	73	471.712	725.318	497.498	745.041	5.89658	477.85	737.042	5.19466
	BSA_static-102	BSA_static	cb07fc08aaaf8c65a975cbf975310a5da3c3ec86	74	480.608	809.895	476.863	800.305	1.6216	477.095	804.871	2.18099
	BSA_static-102	BSA_static	cb07fc08aaaf8c65a975cbf975310a5da3c3ec86	75	712.092	847.638	708.616	834.833	3.74164	711.276	833.014	1.62654
	BSA_static-102	BSA_static	cb07fc08aaaf8c65a975cbf975310a5da3c3ec86	76	114.517	881.789	88.4085	907.005	4.02123	110.268	880.582	2.86481
	BSA_static-102	BSA_static	cb07fc08aaaf8c65a975cbf975310a5da3c3ec86	78	587.013	808.982	550.933	764.2	2.50744	553.327	765.96	2.2351
	BSA_static-102	BSA_static	cb07fc08aaaf8c65a975cbf975310a5da3c3ec86	79	892.573	758.969	877.943	748.213	2.51121	894.874	760.568	5.67598
	BSA_static-102	BSA_static	cb07fc08aaaf8c65a975cbf975310a5da3c3ec86	80	771.248	806.327	773.051	808.865	2.69811	799.181	821.278	5.79173
	BSA_static-102	BSA_static	cb07fc08aaaf8c65a975cbf975310a5da3c3ec86	83	93.8154	820.956	115.975	788.25	2.72388	116.878	788.651	0.950818
	BSA_static-102	BSA_static	cb07fc08aaaf8c65a975cbf975310a5da3c3ec86	89	570.408	929.511	570.152	969.319	5.60187	562.284	962.94	4.47401
	BSA_static-102	BSA_static	cb07fc08aaaf8c65a975cbf975310a5da3c3ec86	90	534.373	914.559	534.487	911.276	1.81887	536.475	919.125	5.14367
	BSA_static-102	BSA_static	cb07fc08aaaf8c65a975cbf975310a5da3c3ec86	92	409.139	954.498	404.586	954.667	1.03119	396.274	968.547	3.97092
	BSA_static-101	BSA_static	0b26046d39a111770d86d1e851bfec0ed3e4febf	6	440.158	112.119	447.585	113.612	1.26743	441.998	131.46	4.80725
	BSA_static-101	BSA_static	0b26046d39a111770d86d1e851bfec0ed3e4febf	8	97.3086	78.5364	108.602	74.1592	5.07558	104.423	63.1641	1.13732
	BSA_static-101	BSA_static	0b26046d39a111770d86d1e851bfec0ed3e4febf	9	156.361	83.5382	147.017	101.066	4.6837	147.243	93.1673	3.95428
	BSA_static-101	BSA_static	0b26046d39a111770d86d1e851bfec0ed3e4febf	11	169.064	137.216	184.685	135.767	5.76163	179.729	132.919	0.382991
	BSA_static-101	BSA_static	0b26046d39a111770d86d1e851bfec0ed3e4febf	12	691.169	199.569	685.25	219.446	2.32236	695.441	230.351	4.85028
	BSA_static-101	BSA_static	0b26046d39a111770d86d1e851bfec0ed3e4febf	16	180.622	177.801	192.145	175.976	6.13139	172.788	173.015	2.59318
	BSA_static-101	BSA_static	0b26046d39a111770d86d1e851bfec0ed3e4febf	17	919.97	217.898	917.925	222.725	2.44633	923.471	227.351	5.06704
	BSA_static-101	BSA_static	0b26046d39a111770d86d1e851bfec0ed3e4febf	18	233.914	207.282	228.547	210.615	5.55528	223.152	205.807	3.0054
	BSA_static-101	BSA_static	0b26046d39a111770d86d1e851bfec0ed3e4febf	19	846.556	268.195	850.187	272.299	0.555779	837.102	280.426	4.05437
	BSA_static-101	BSA_static	0b26046d39a111770d86d1e851bfec0ed3e4febf	20	598.866	291.338	585.497	291.326	3.52524	603.445	284.081	1.00791
	BSA_static-101	BSA_static	0b26046d39a111770d86d1e851bfec0ed3e4febf	21	485.983	279.91	497.128	301.172	5.63955	481.111	289.156	4.22739
	BSA_static-101	BSA_static	0b26046d39a111770d86d1e851bfec0ed3e4febf	22	437.363	265.932	434.575	274.902	4.49885	438.593	256.372	1.44286
	BSA_static-101	BSA_static	0b26046d39a111770d86d1e851bfec0ed3e4febf	24	532.908	286.875	522.665	265.796	2.75856	531.439	269.332	1.65429
	BSA_static-101	BSA_static	0b26046d39a111770d86d1e851bfec0ed3e4febf	26	200.524	284.679	213	281.826	0.408665	201.965	286.605	5.35485
	BSA_static-101	BSA_static	0b26046d39a111770d86d1e851bfec0ed3e4febf	27	761.005	324.807	763.602	350.647	4.53192	766.051	337.219	5.09852
	BSA_static-101	BSA_static	0b26046d39a111770d86d1e851bfec0ed3e4febf	29	171.796	364.004	195.636	374.829	2.4251	206.765	384.521	5.75259
	BSA_static-101	BSA_static	0b26046d39a111770d86d1e851bfec0ed3e4febf	30	110.429	389.681	135.976	432.116	2.69299	140.424	434.257	5.30469
	BSA_static-101	BSA_static	0b26046d39a111770d86d1e851bfec0ed3e4febf	31	417.908	338.675	403.728	322.335	3.50467	413.302	318.698	1.7974
	BSA_static-101	BSA_static	0b26046d39a111770d86d1e851bfec0ed3e4febf	33	937.05	320.397	930.425	343.342	4.54827	933.005	327.761	4.21006
	BSA_static-101	BSA_static	0b26046d39a111770d86d1e851bfec0ed3e4febf	34	251.415	365.557	275.244	367.474	1.11017	270.102	377.838	5.70175
	BSA_static-101	BSA_static	0b26046d39a111770d86d1e851bfec0ed3e4febf	35	941.093	404.358	946.071	386.522	5.02348	942.709	376.067	1.51373
	BSA_static-101	BSA_static	0b26046d39a111770d86d1e851bfec0ed3e4febf	36	766.161	395.491	777.577	384.74	0.59008	765.06	393.122	2.00578
	BSA_static-101	BSA_static	0b26046d39a111770d86d1e851bfec0ed3e4febf	37	856.172	413.025	856.133	387.811	2.77492	867.899	392.33	1.05523
	BSA_static-101	BSA_static	0b26046d39a111770d86d1e851bfec0ed3e4febf	38	529.186	408.507	521.235	399.933	6.25591	503.38	399.446	2.80393
	BSA_static-101	BSA_static	0b26046d39a111770d86d1e851bfec0ed3e4febf	40	811.597	405.084	809.928	406.41	3.61148	813.392	404.651	0.236743
	BSA_static-101	BSA_static	0b26046d39a111770d86d1e851bfec0ed3e4febf	41	713.924	395.382	713.288	398.962	2.79053	719.357	401.184	5.46494
	BSA_static-101	BSA_static	0b26046d39a111770d86d1e851bfec0ed3e4febf	42	673.679	409.519	678.435	410.464	1.78208	679.503	415.446	5.48898
	BSA_static-101	BSA_static	0b26046d39a111770d86d1e851bfec0ed3e4febf	43	504.915	457.925	464.699	426.525	2.69752	480.998	434.28	2.36191
	BSA_static-101	BSA_static	0b26046d39a111770d86d1e851bfec0ed3e4febf	44	635.761	467.441	649.244	478.452	5.57752	629.396	461.541	2.39411
	BSA_static-101	BSA_static	0b26046d39a111770d86d1e851bfec0ed3e4febf	45	416.505	449.452	422.925	458.572	1.75008	424.793	468.878	5.11564
	BSA_static-101	BSA_static	0b26046d39a111770d86d1e851bfec0ed3e4febf	46	872.044	515.293	873.759	544.067	6.1412	862.901	542.515	4.38834
	BSA_static-101	BSA_static	0b26046d39a111770d86d1e851bfec0ed3e4febf	48	241.093	511.157	214.211	477.16	2.38327	227.867	490.096	2.13155
	BSA_static-101	BSA_static	0b26046d39a111770d86d1e851bfec0ed3e4febf	49	474.782	493.003	462.49	482.53	3.58664	471.793	478.093	1.76865
	BSA_static-101	BSA_static	0b26046d39a111770d86d1e851bfec0ed3e4febf	50	722.865	529.802	740.276	503.497	1.2162	721.536	554.114	4.65776
	BSA_static-101	BSA_static	0b26046d39a111770d86d1e851bfec0ed3e4febf	51	108.795	484.291	114.791	479.796	5.55731	109.991	475.536	1.43497
	BSA_static-101	BSA_static	0b26046d39a111770d86d1e851bfec0ed3e4febf	53	784.527	530.766	786.5	522.633	1.28636	779.705	545.874	4.40346
	BSA_static-101	BSA_static	0b26046d39a111770d86d1e851bfec0ed3e4febf	54	939.473	531.493	935.544	509.369	1.6751	937.584	528.86	2.19316
	BSA_static-101	BSA_static	0b26046d39a111770d86d1e851bfec0ed3e4febf	56	365.879	574.196	405.886	610.111	1.59443	406.391	631.514	5.32767
	BSA_static-101	BSA_static	0b26046d39a111770d86d1e851bfec0ed3e4febf	57	810.32	597.602	806.629	612.09	5.65156	802.715	609.227	4.13309
	BSA_static-101	BSA_static	0b26046d39a111770d86d1e851bfec0ed3e4febf	58	543.255	589.897	545.836	602.718	4.83386	542.81	577.932	1.60793
	BSA_static-101	BSA_static	0b26046d39a111770d86d1e851bfec0ed3e4febf	59	622.744	570.302	626.27	560.899	6.17341	612.955	559.431	2.30385
	BSA_static-101	BSA_static	0b26046d39a111770d86d1e851bfec0ed3e4febf	60	407.985	561.849	414.094	567.693	5.43887	405.466	557.984	2.14839
	BSA_static-101	BSA_static	0b26046d39a111770d86d1e851bfec0ed3e4febf	61	123.017	635.578	127.468	580.501	1.4307	121.877	620.144	1.64453
	BSA_static-101	BSA_static	0b26046d39a111770d86d1e851bfec0ed3e4febf	64	604.117	636.253	589.85	623.435	4.68659	590.442	600.47	1.93583
	BSA_static-101	BSA_static	0b26046d39a111770d86d1e851bfec0ed3e4febf	65	72.2174	602.835	68.6055	592.851	1.83339	73.1694	609.83	4.84765
	BSA_static-101	BSA_static	0b26046d39a111770d86d1e851bfec0ed3e4febf	66	475.048	648.859	443.086	598.578	1.95775	449.219	613.629	2.20343
	BSA_static-101	BSA_static	0b26046d39a111770d86d1e851bfec0ed3e4febf	67	861.315	669.833	869.491	665.312	3.71615	873.56	662.677	0.528825
	BSA_static-101	BSA_static	0b26046d39a111770d86d1e851bfec0ed3e4febf	68	750.471	621.279	749.943	617.011	3.01414	760.174	618.322	0.295876
	BSA_static-101	BSA_static	0b26046d39a111770d86d1e851bfec0ed3e4febf	69	919.944	681.395	933.265	675.845	5.67221	923.425	668.954	1.29803
	BSA_static-101	BSA_static	0b26046d39a111770d86d1e851bfec0ed3e4febf	70	678.963	660.168	691.758	650.699	0.89606	680.285	665.041	4.97739
	BSA_static-101	BSA_static	0b26046d39a111770d86d1e851bfec0ed3e4febf	71	339.383	698.529	344.535	708.229	1.4684	342.814	724.971	4.84145
	BSA_static-101	BSA_static	0b26046d39a111770d86d1e851bfec0ed3e4febf	72	259.134	745.153	239.918	719.632	2.32745	260.896	741.852	1.0805
	BSA_static-101	BSA_static	0b26046d39a111770d86d1e851bfec0ed3e4febf	73	215.681	766.815	211.065	750.615	2.01895	228.533	786.948	5.28053
	BSA_static-101	BSA_static	0b26046d39a111770d86d1e851bfec0ed3e4febf	74	301.6	745.458	296.231	715.847	1.66229	298.995	745.964	3.33315
	BSA_static-101	BSA_static	0b26046d39a111770d86d1e851bfec0ed3e4febf	75	758.243	735.128	755.316	715.49	0.998556	750.221	723.399	2.17066
	BSA_static-101	BSA_static	0b26046d39a111770d86d1e851bfec0ed3e4febf	76	689.046	749.259	689.728	735.634	1.33149	686.106	750.482	3.53572
	BSA_static-101	BSA_static	0b26046d39a111770d86d1e851bfec0ed3e4febf	77	462.71	764.441	477.546	759.92	1.86709	480.542	769.731	5.99478
	BSA_static-101	BSA_static	0b26046d39a111770d86d1e851bfec0ed3e4febf	78	566.06	742.142	554.458	748.908	2.8399	572.416	754.497	5.18756
	BSA_static-101	BSA_static	0b26046d39a111770d86d1e851bfec0ed3e4febf	79	944.613	827.342	947.304	821.753	4.09948	957.222	807.65	1.00127
	BSA_static-101	BSA_static	0b26046d39a111770d86d1e851bfec0ed3e4febf	80	834.666	815.946	840.468	789.624	2.17965	847.091	799.123	0.934674
	BSA_static-101	BSA_static	0b26046d39a111770d86d1e851bfec0ed3e4febf	81	366.175	790.138	356.942	776.64	1.71113	358.728	789.285	3.02749
	BSA_static-101	BSA_static	0b26046d39a111770d86d1e851bfec0ed3e4febf	83	557.121	855.213	574.351	829.969	4.02389	580.485	822.513	0.950403
	BSA_static-101	BSA_static	0b26046d39a111770d86d1e851bfec0ed3e4febf	85	119.641	837.732	121.996	848.526	6.10473	108.995	846.181	3.81238
	BSA_static-101	BSA_static	0b26046d39a111770d86d1e851bfec0ed3e4febf	86	334.268	859.026	340.222	851.063	1.96897	341.748	854.692	0.525207
	BSA_static-101	BSA_static	0b26046d39a111770d86d1e851bfec0ed3e4febf	94	854.817	938.1	859.953	913.673	1.06724	846.108	938.804	3.22227
	BSA_static-101	BSA_static	0b26046d39a111770d86d1e851bfec0ed3e4febf	96	107.651	926.384	75.7179	937.169	3.43795	110.691	926.49	6.24837
	BSA_static-101	BSA_static	0b26046d39a111770d86d1e851bfec0ed3e4febf	97	264.771	937.238	275.297	948.971	6.09983	270.469	948.076	5.19641
	BSA_static-100	BSA_static	36dc0245b9c4b669f49c34189821a790d0ea5e69	6	601.188	88.4876	579.536	86.8161	0.900148	568.846	100.292	3.49156
	BSA_static-100	BSA_static	36dc0245b9c4b669f49c34189821a790d0ea5e69	8	384.389	169.541	395.03	160.333	3.60287	416.426	149.698	0.554546
	BSA_static-100	BSA_static	36dc0245b9c4b669f49c34189821a790d0ea5e69	9	634.948	200.502	637.693	211.244	5.53997	620.784	195.705	2.81504
	BSA_static-100	BSA_static	36dc0245b9c4b669f49c34189821a790d0ea5e69	24	486.031	356.129	430.287	361.441	0.604226	410.126	375.36	3.38972
	BSA_static-100	BSA_static	36dc0245b9c4b669f49c34189821a790d0ea5e69	25	672.238	414.415	689.834	442.105	6.21277	678.959	441.338	4.95701
	BSA_static-100	BSA_static	36dc0245b9c4b669f49c34189821a790d0ea5e69	27	541.298	406.586	551.91	411.99	5.86164	538.231	405.856	2.90788
	BSA_static-100	BSA_static	36dc0245b9c4b669f49c34189821a790d0ea5e69	28	356.789	435.287	385.457	439.019	3.42375	416.941	429.892	0.0894449
	BSA_static-100	BSA_static	36dc0245b9c4b669f49c34189821a790d0ea5e69	30	792.553	443.465	793.464	439.112	1.66462	794.245	447.416	5.11712
	BSA_static-100	BSA_static	36dc0245b9c4b669f49c34189821a790d0ea5e69	31	548.119	446.093	539.208	450.933	3.71414	552.763	442.196	0.69815
	BSA_static-100	BSA_static	36dc0245b9c4b669f49c34189821a790d0ea5e69	32	646.6	530.926	661.003	564.116	4.99586	657.915	553.517	5.17672
	BSA_static-100	BSA_static	36dc0245b9c4b669f49c34189821a790d0ea5e69	33	566.584	560.14	568.209	557.47	2.61994	588.626	569.205	5.89301
	BSA_static-100	BSA_static	36dc0245b9c4b669f49c34189821a790d0ea5e69	35	817.641	501.085	807.315	493.399	2.52876	815.32	499.028	2.41636
	BSA_static-100	BSA_static	36dc0245b9c4b669f49c34189821a790d0ea5e69	36	524.09	634.275	540.247	642.742	0.137009	530.696	644.059	5.30624
	BSA_static-100	BSA_static	36dc0245b9c4b669f49c34189821a790d0ea5e69	38	872.669	530.649	883.398	536.328	5.88804	869.335	530.463	3.08585
	BSA_static-100	BSA_static	36dc0245b9c4b669f49c34189821a790d0ea5e69	39	315.267	590.065	285.713	594.202	2.79551	305.392	601.298	3.99128
	BSA_static-100	BSA_static	36dc0245b9c4b669f49c34189821a790d0ea5e69	43	108.144	637.639	119.352	635.984	0.956262	106.821	653.741	4.63042
	BSA_static-100	BSA_static	36dc0245b9c4b669f49c34189821a790d0ea5e69	44	328.889	726.07	329.309	716.307	1.13947	326.223	723.012	2.28778
	BSA_static-100	BSA_static	36dc0245b9c4b669f49c34189821a790d0ea5e69	45	766.355	707.206	760.913	719.218	2.63998	776.958	728.017	5.18361
	BSA_static-100	BSA_static	36dc0245b9c4b669f49c34189821a790d0ea5e69	46	197.219	714.288	193.548	701.406	1.12016	186.873	715.203	3.22979
	BSA_static-100	BSA_static	36dc0245b9c4b669f49c34189821a790d0ea5e69	47	476.147	737.998	463.636	738.178	1.24655	457.994	754.965	3.89323
	BSA_static-100	BSA_static	36dc0245b9c4b669f49c34189821a790d0ea5e69	48	102.649	714.848	90.3074	720.353	4.60292	92.5896	699.588	2.15358
	BSA_static-100	BSA_static	36dc0245b9c4b669f49c34189821a790d0ea5e69	49	742.074	763.093	730.727	749.649	2.40398	760.104	776.345	5.64934
	BSA_static-100	BSA_static	36dc0245b9c4b669f49c34189821a790d0ea5e69	50	660.579	786.673	655.886	796.38	1.97687	656.697	798.265	4.38923
	BSA_static-100	BSA_static	36dc0245b9c4b669f49c34189821a790d0ea5e69	53	115.917	819.092	108.238	803.277	5.30421	94.9942	783.575	2.10316
	BSA_static-100	BSA_static	36dc0245b9c4b669f49c34189821a790d0ea5e69	55	721.935	799.729	732.607	803.179	5.52155	717.999	789.25	1.93005
	BSA_static-100	BSA_static	36dc0245b9c4b669f49c34189821a790d0ea5e69	56	333.137	800.21	320.016	797.116	4.01534	332.192	782.574	1.62435
	BSA_static-100	BSA_static	36dc0245b9c4b669f49c34189821a790d0ea5e69	58	446.857	808.026	435.081	790.474	1.51848	434.817	795.534	2.33779
	BSA_static-100	BSA_static	36dc0245b9c4b669f49c34189821a790d0ea5e69	60	409.8	892.841	403.844	887.505	2.90523	413.389	889.804	0.702152
	BSA_6dyn-150	BSA_6dyn	6c0207cede5a621808fcfd5dfba73462697d4200	9	759.502	70.8412	780.024	88.5488	5.62237	765.601	77.3362	5.46642
	BSA_6dyn-150	BSA_6dyn	6c0207cede5a621808fcfd5dfba73462697d4200	10	839.616	90.2941	845.3	103.05	3.47924	862.813	96.9013	6.00571
	BSA_6dyn-150	BSA_6dyn	6c0207cede5a621808fcfd5dfba73462697d4200	12	450.899	97.0784	457.285	103.913	5.65743	443.546	93.9852	2.74337
	BSA_6dyn-150	BSA_6dyn	6c0207cede5a621808fcfd5dfba73462697d4200	13	245.986	105.659	229.417	101.205	0.903433	219.107	114.289	3.45226
	BSA_6dyn-150	BSA_6dyn	6c0207cede5a621808fcfd5dfba73462697d4200	14	830.262	171.954	826.427	167.147	1.91881	833.347	186.221	4.9253
	BSA_6dyn-150	BSA_6dyn	6c0207cede5a621808fcfd5dfba73462697d4200	15	674.891	136.19	667.145	139.185	4.15169	677.931	122.007	1.35962
	BSA_6dyn-150	BSA_6dyn	6c0207cede5a621808fcfd5dfba73462697d4200	20	394.023	146.055	399.628	151.758	3.48763	417.044	145.479	0.0250306
	BSA_6dyn-150	BSA_6dyn	6c0207cede5a621808fcfd5dfba73462697d4200	21	588.597	168.656	594.647	179.158	5.66024	578.853	167.812	3.05524
	BSA_6dyn-150	BSA_6dyn	6c0207cede5a621808fcfd5dfba73462697d4200	23	314.211	180.296	310.83	181.934	3.30016	325.354	179.611	0.0613405
	BSA_6dyn-150	BSA_6dyn	6c0207cede5a621808fcfd5dfba73462697d4200	24	423.158	195.206	426.494	183.519	2.60503	442.206	192.865	0.122277
	BSA_6dyn-150	BSA_6dyn	6c0207cede5a621808fcfd5dfba73462697d4200	25	726.53	193.241	747.3	202.856	2.69527	767.498	212.521	5.84332
	BSA_6dyn-150	BSA_6dyn	6c0207cede5a621808fcfd5dfba73462697d4200	26	221.306	214.914	215.795	219.525	4.91017	213.297	207.06	2.36603
	BSA_6dyn-150	BSA_6dyn	6c0207cede5a621808fcfd5dfba73462697d4200	28	655.007	219.25	705.423	236.306	4.37282	710.215	222.739	6.22007
	BSA_6dyn-150	BSA_6dyn	6c0207cede5a621808fcfd5dfba73462697d4200	29	817.406	225.9	793.837	227.131	4.4322	795.894	219.981	2.87306
	BSA_6dyn-150	BSA_6dyn	6c0207cede5a621808fcfd5dfba73462697d4200	31	514.003	254.63	501.178	252.598	4.44218	505.197	238.089	2.06004
	BSA_6dyn-150	BSA_6dyn	6c0207cede5a621808fcfd5dfba73462697d4200	32	627.646	259.153	619.8	257.271	4.68279	619.903	253.785	2.53538
	BSA_6dyn-150	BSA_6dyn	6c0207cede5a621808fcfd5dfba73462697d4200	33	245.005	286.51	272.946	275.422	6.16116	258.447	273.644	0.763503
	BSA_6dyn-150	BSA_6dyn	6c0207cede5a621808fcfd5dfba73462697d4200	34	347.756	273.628	341.954	263.317	2.85315	356.689	267.689	0.58682
	BSA_6dyn-150	BSA_6dyn	6c0207cede5a621808fcfd5dfba73462697d4200	37	743.456	300.386	742.571	308.311	3.69866	757.463	299.035	0.0962016
	BSA_6dyn-150	BSA_6dyn	6c0207cede5a621808fcfd5dfba73462697d4200	39	852.861	286.063	851.371	297.486	4.31378	856.608	285.052	0.263738
	BSA_6dyn-150	BSA_6dyn	6c0207cede5a621808fcfd5dfba73462697d4200	40	419.383	293.188	425.685	295.577	1.25485	425.006	297.656	5.61171
	BSA_6dyn-150	BSA_6dyn	6c0207cede5a621808fcfd5dfba73462697d4200	41	836.812	333.411	830.095	314.017	0.933739	821.422	325.737	2.67901
	BSA_6dyn-150	BSA_6dyn	6c0207cede5a621808fcfd5dfba73462697d4200	43	156.721	301.024	152.293	302.173	1.62338	152.898	313.664	4.41867
	BSA_6dyn-150	BSA_6dyn	6c0207cede5a621808fcfd5dfba73462697d4200	44	536.792	320.313	515.046	313.046	3.28242	533.546	310.424	1.88796
	BSA_6dyn-150	BSA_6dyn	6c0207cede5a621808fcfd5dfba73462697d4200	45	112.083	317.236	116.163	314.156	5.36913	113.311	310.456	1.39169
	BSA_6dyn-150	BSA_6dyn	6c0207cede5a621808fcfd5dfba73462697d4200	46	678.02	336.187	687.081	335.265	0.108265	671.818	336.924	3.25986
	BSA_6dyn-150	BSA_6dyn	6c0207cede5a621808fcfd5dfba73462697d4200	47	245.286	361.938	250.906	360.291	5.12413	245.085	346.962	1.58425
	BSA_6dyn-150	BSA_6dyn	6c0207cede5a621808fcfd5dfba73462697d4200	48	626.695	359.629	636.414	355.829	1.13938	630.24	369.242	5.06566
	BSA_6dyn-150	BSA_6dyn	6c0207cede5a621808fcfd5dfba73462697d4200	49	399.413	348.448	400.094	340.995	1.5968	400.498	356.526	4.8459
	BSA_6dyn-150	BSA_6dyn	6c0207cede5a621808fcfd5dfba73462697d4200	50	85.2936	363.506	88.2679	364.946	6.25278	74.7796	364.536	3.23931
	BSA_6dyn-150	BSA_6dyn	6c0207cede5a621808fcfd5dfba73462697d4200	51	98.0875	403.939	121.527	393.448	0.579239	110.149	400.89	0.24756
	BSA_6dyn-150	BSA_6dyn	6c0207cede5a621808fcfd5dfba73462697d4200	52	149.193	416.287	140.429	403.573	2.0945	147.513	415.84	2.88168
	BSA_6dyn-150	BSA_6dyn	6c0207cede5a621808fcfd5dfba73462697d4200	53	740.585	395.28	734.561	386.311	2.34822	745.576	397.504	5.86398
	BSA_6dyn-150	BSA_6dyn	6c0207cede5a621808fcfd5dfba73462697d4200	54	489.118	408.807	498.908	414.51	0.118199	467.509	418.238	3.55312
	BSA_6dyn-150	BSA_6dyn	6c0207cede5a621808fcfd5dfba73462697d4200	56	263.044	430.483	278.484	427.023	4.90275	275.239	410.179	1.02991
	BSA_6dyn-150	BSA_6dyn	6c0207cede5a621808fcfd5dfba73462697d4200	57	562.314	455.617	574.177	455.04	0.105462	547.095	457.907	3.2909
	BSA_6dyn-150	BSA_6dyn	6c0207cede5a621808fcfd5dfba73462697d4200	58	266.913	476.009	242.83	482.266	3.39388	263.313	476.986	3.40661
	BSA_6dyn-150	BSA_6dyn	6c0207cede5a621808fcfd5dfba73462697d4200	59	852.39	482.226	859.628	498.908	4.62219	860.675	487.328	5.73129
	BSA_6dyn-150	BSA_6dyn	6c0207cede5a621808fcfd5dfba73462697d4200	61	601.021	497.03	594.873	490.665	1.49533	593.627	507.153	4.08152
	BSA_6dyn-150	BSA_6dyn	6c0207cede5a621808fcfd5dfba73462697d4200	62	769.951	507.685	753.279	501.158	2.85318	768.265	505.604	2.25161
	BSA_6dyn-150	BSA_6dyn	6c0207cede5a621808fcfd5dfba73462697d4200	63	708.512	530.739	703.397	523.25	2.28178	718.642	540.951	5.49377
	BSA_6dyn-150	BSA_6dyn	6c0207cede5a621808fcfd5dfba73462697d4200	64	369.042	494.206	375.437	492.883	4.8104	374.379	482.123	1.15484
	BSA_6dyn-150	BSA_6dyn	6c0207cede5a621808fcfd5dfba73462697d4200	66	414.897	534.368	403.304	535.703	0.253687	381.781	541.283	3.34745
	BSA_6dyn-150	BSA_6dyn	6c0207cede5a621808fcfd5dfba73462697d4200	67	652.976	606.373	648.149	602.063	4.85138	645.368	582.183	1.8755
	BSA_6dyn-150	BSA_6dyn	6c0207cede5a621808fcfd5dfba73462697d4200	68	461.804	565.069	459.043	561.506	2.24671	471.29	576.778	5.39331
	BSA_6dyn-150	BSA_6dyn	6c0207cede5a621808fcfd5dfba73462697d4200	72	598.043	580.391	592.323	567.723	3.24902	607.407	566.097	0.990862
	BSA_6dyn-150	BSA_6dyn	6c0207cede5a621808fcfd5dfba73462697d4200	73	350.844	614.651	353.042	627.704	3.16382	376.147	627.191	5.82305
	BSA_6dyn-150	BSA_6dyn	6c0207cede5a621808fcfd5dfba73462697d4200	74	127.039	595.493	161.905	576.893	3.6192	171.646	571.851	0.487366
	BSA_6dyn-150	BSA_6dyn	6c0207cede5a621808fcfd5dfba73462697d4200	75	211.281	612.307	226.23	587.866	0.842432	212.96	602.744	1.39706
	BSA_6dyn-150	BSA_6dyn	6c0207cede5a621808fcfd5dfba73462697d4200	76	532.253	586.994	534.96	580.048	1.319	530.764	596.357	4.55464
	BSA_6dyn-150	BSA_6dyn	6c0207cede5a621808fcfd5dfba73462697d4200	78	839.531	597.915	852.024	603.155	0.4547	836.875	610.56	4.5054
	BSA_6dyn-150	BSA_6dyn	6c0207cede5a621808fcfd5dfba73462697d4200	79	728.894	633.108	754.853	634.822	6.1495	734.712	632.114	0.169305
	BSA_6dyn-150	BSA_6dyn	6c0207cede5a621808fcfd5dfba73462697d4200	80	314.615	676.601	303.924	679.693	3.37242	326.135	674.473	0.182593
	BSA_6dyn-150	BSA_6dyn	6c0207cede5a621808fcfd5dfba73462697d4200	81	124.386	637.6	119.075	647.175	3.62348	123.553	644.833	4.59781
	BSA_6dyn-150	BSA_6dyn	6c0207cede5a621808fcfd5dfba73462697d4200	83	473.874	640.377	478.589	649.542	4.48868	481.446	636.981	0.421599
	BSA_6dyn-150	BSA_6dyn	6c0207cede5a621808fcfd5dfba73462697d4200	84	814.357	661.814	823.404	672.163	5.14011	810.297	643.41	1.78795
	BSA_6dyn-150	BSA_6dyn	6c0207cede5a621808fcfd5dfba73462697d4200	85	901.433	678.866	900.167	679.159	1.22602	895.922	690.977	4.28535
	BSA_6dyn-150	BSA_6dyn	6c0207cede5a621808fcfd5dfba73462697d4200	87	549.738	668.066	541.31	660.364	2.52305	555.676	670.589	5.88146
	BSA_6dyn-150	BSA_6dyn	6c0207cede5a621808fcfd5dfba73462697d4200	88	246.626	719.633	221.897	716.116	3.08994	240.44	717.074	2.74937
	BSA_6dyn-150	BSA_6dyn	6c0207cede5a621808fcfd5dfba73462697d4200	91	624.548	724.757	629.099	711.796	1.26571	622.861	731.604	4.47075
	BSA_6dyn-150	BSA_6dyn	6c0207cede5a621808fcfd5dfba73462697d4200	92	727.317	714.259	735.028	712.993	4.48683	739.219	694.726	1.02352
	BSA_6dyn-150	BSA_6dyn	6c0207cede5a621808fcfd5dfba73462697d4200	93	489.602	722.385	482.586	718.433	2.9205	502.578	722.927	6.24146
	BSA_6dyn-150	BSA_6dyn	6c0207cede5a621808fcfd5dfba73462697d4200	95	798.315	748.302	774.386	762.109	4.55789	776.902	745.953	3.03233
	BSA_6dyn-150	BSA_6dyn	6c0207cede5a621808fcfd5dfba73462697d4200	96	156.483	765.655	164.993	760.371	0.728047	155.57	768.771	4.42718
	BSA_6dyn-150	BSA_6dyn	6c0207cede5a621808fcfd5dfba73462697d4200	97	483.082	780.899	477.918	783.644	3.57172	497.789	774.528	0.408814
	BSA_6dyn-150	BSA_6dyn	6c0207cede5a621808fcfd5dfba73462697d4200	99	628.816	821.606	620.32	823.148	0.462218	613.708	826.443	3.45146
	BSA_6dyn-150	BSA_6dyn	6c0207cede5a621808fcfd5dfba73462697d4200	100	834.948	783.282	832.608	782.8	3.02739	835.314	783.11	0.43766
	BSA_6dyn-150	BSA_6dyn	6c0207cede5a621808fcfd5dfba73462697d4200	101	338.804	788.246	328.179	793.149	3.31672	344.257	790.304	5.92234
	BSA_6dyn-150	BSA_6dyn	6c0207cede5a621808fcfd5dfba73462697d4200	102	533.191	820.808	541.161	801.345	1.53461	540.72	813.515	0.769412
	BSA_6dyn-150	BSA_6dyn	6c0207cede5a621808fcfd5dfba73462697d4200	103	239.894	820.52	253.769	820.938	3.15956	280.418	820.46	0.00148085
	BSA_6dyn-150	BSA_6dyn	6c0207cede5a621808fcfd5dfba73462697d4200	105	784.013	835.215	770.086	829.029	0.472813	755.802	836.335	3.18128
	BSA_6dyn-150	BSA_6dyn	6c0207cede5a621808fcfd5dfba73462697d4200	106	892.907	857.692	900.603	846.985	1.01604	891.709	861.338	4.39504
	BSA_6dyn-150	BSA_6dyn	6c0207cede5a621808fcfd5dfba73462697d4200	107	173.289	849.935	160.736	837.494	1.96033	165.948	850.191	3.17643
	BSA_6dyn-150	BSA_6dyn	6c0207cede5a621808fcfd5dfba73462697d4200	110	374.433	893.232	392.517	900.828	5.03415	387.959	887.153	0.4224
	BSA_6dyn-150	BSA_6dyn	6c0207cede5a621808fcfd5dfba73462697d4200	111	771.729	885.596	790.612	885.533	6.0525	774.847	881.83	0.879418
	BSA_6dyn-150	BSA_6dyn	6c0207cede5a621808fcfd5dfba73462697d4200	113	585.975	913.9	590.814	908.322	3.07955	619.024	910.074	0.115251
	BSA_6dyn-150	BSA_6dyn	6c0207cede5a621808fcfd5dfba73462697d4200	117	228.039	947.649	221.542	952.356	3.66425	231.444	946.652	0.284822
	BSA_6dyn-150	BSA_6dyn	6c0207cede5a621808fcfd5dfba73462697d4200	121	601.13	949.854	594.51	941.297	1.10707	588.751	952.812	3.37618
	BSA_6dyn-149	BSA_6dyn	130a7facf3b8c3b2274c45b7a7139ab7cab6216c	8	390.72	39.5046	385.249	28.8865	0.850464	375.507	39.9863	3.17325
	BSA_6dyn-149	BSA_6dyn	130a7facf3b8c3b2274c45b7a7139ab7cab6216c	10	518.106	91.3487	533.373	93.9772	0.282307	508.906	101.074	3.95476
	BSA_6dyn-149	BSA_6dyn	130a7facf3b8c3b2274c45b7a7139ab7cab6216c	11	245.421	66.1816	291.671	63.7439	1.24547	287.644	75.6819	6.06187
	BSA_6dyn-149	BSA_6dyn	130a7facf3b8c3b2274c45b7a7139ab7cab6216c	12	606.075	114.793	615.07	107.864	0.457862	592.727	118.874	3.43833
	BSA_6dyn-149	BSA_6dyn	130a7facf3b8c3b2274c45b7a7139ab7cab6216c	13	387.422	92.9385	385.507	88.3556	1.57934	385.693	110.064	4.61178
	BSA_6dyn-149	BSA_6dyn	130a7facf3b8c3b2274c45b7a7139ab7cab6216c	14	110.797	119.113	118.898	130.434	0.646614	108.03	138.638	4.57163
	BSA_6dyn-149	BSA_6dyn	130a7facf3b8c3b2274c45b7a7139ab7cab6216c	15	248.28	113.747	234.288	113.575	6.0603	205.677	107.091	2.98661
	BSA_6dyn-149	BSA_6dyn	130a7facf3b8c3b2274c45b7a7139ab7cab6216c	16	652.194	149.473	633.721	169.029	4.56152	635.29	158.709	3.64164
	BSA_6dyn-149	BSA_6dyn	130a7facf3b8c3b2274c45b7a7139ab7cab6216c	17	846.584	163.557	842.264	151.125	0.773656	821.946	170.971	3.43389
	BSA_6dyn-149	BSA_6dyn	130a7facf3b8c3b2274c45b7a7139ab7cab6216c	19	274.465	161.848	263.045	150.279	2.32225	276.554	164.738	5.3382
	BSA_6dyn-149	BSA_6dyn	130a7facf3b8c3b2274c45b7a7139ab7cab6216c	21	147.96	177.785	144.738	179.975	3.33952	167.98	175.314	0.122804
	BSA_6dyn-149	BSA_6dyn	130a7facf3b8c3b2274c45b7a7139ab7cab6216c	22	390.159	198.518	384.736	207.13	0.417485	375.487	211.233	3.85565
	BSA_6dyn-149	BSA_6dyn	130a7facf3b8c3b2274c45b7a7139ab7cab6216c	23	460.138	241.656	435.209	242.746	0.988195	427.053	255.125	3.52821
	BSA_6dyn-149	BSA_6dyn	130a7facf3b8c3b2274c45b7a7139ab7cab6216c	24	843.536	256.422	817.82	265.345	3.32228	841.264	261.062	4.25701
	BSA_6dyn-149	BSA_6dyn	130a7facf3b8c3b2274c45b7a7139ab7cab6216c	25	659.348	221.947	659.411	217.851	1.81111	662.407	230.079	5.07217
	BSA_6dyn-149	BSA_6dyn	130a7facf3b8c3b2274c45b7a7139ab7cab6216c	27	138.379	231.266	138.404	231.223	0.2046	117.438	235.573	3.34446
	BSA_6dyn-149	BSA_6dyn	130a7facf3b8c3b2274c45b7a7139ab7cab6216c	28	908.054	273.307	898.065	275.852	0.586597	884.952	284.568	3.59516
	BSA_6dyn-149	BSA_6dyn	130a7facf3b8c3b2274c45b7a7139ab7cab6216c	29	225.152	277.288	203.259	294.821	1.27889	201.014	302.294	3.94465
	BSA_6dyn-149	BSA_6dyn	130a7facf3b8c3b2274c45b7a7139ab7cab6216c	30	571.261	305.984	558.439	327.663	0.603913	542.253	338.829	3.98896
[truncated: 16,330 more rows]

## Sheet: Figure3b,c,e,f
Figure3b,c,e,f	status	filename	img_hash	label	cell_X	cell_Y	cell_shape_orientation_rad	cell_major_to_minor_ratio		nuc_X	nuc_Y	nuc_shape_orientation_rad
	static	20230314_HUVECS_wt_med_24hstatic_lefttoright_VeCadVimPlec_20x_08x-02_tile_3C	8c4dc5516f66c8e82d9bf9f45bd8e1c14299d36d	2	317.384	85.9136	2.75893	2.4685		288.02	82.7324	2.61944
	static	20230314_HUVECS_wt_med_24hstatic_lefttoright_VeCadVimPlec_20x_08x-02_tile_3C	8c4dc5516f66c8e82d9bf9f45bd8e1c14299d36d	40	1420.13	145.632	2.03167	1.55798		1452.94	161.61	2.15631
	static	20230314_HUVECS_wt_med_24hstatic_lefttoright_VeCadVimPlec_20x_08x-02_tile_3C	8c4dc5516f66c8e82d9bf9f45bd8e1c14299d36d	42	3565.5	90.5339	0.17235	1.83092		3595.02	85.1202	0.970481
	static	20230314_HUVECS_wt_med_24hstatic_lefttoright_VeCadVimPlec_20x_08x-02_tile_3C	8c4dc5516f66c8e82d9bf9f45bd8e1c14299d36d	43	942.144	144.707	0.0958856	1.10921		941.642	118.499	3.03922
	static	20230314_HUVECS_wt_med_24hstatic_lefttoright_VeCadVimPlec_20x_08x-02_tile_3C	8c4dc5516f66c8e82d9bf9f45bd8e1c14299d36d	45	1218.25	129.688	1.14329	2.44057		1214.44	127.983	1.11144
	static	20230314_HUVECS_wt_med_24hstatic_lefttoright_VeCadVimPlec_20x_08x-02_tile_3C	8c4dc5516f66c8e82d9bf9f45bd8e1c14299d36d	46	2909.79	164.935	1.03647	2.86943		2899.3	192.896	0.997423
	static	20230314_HUVECS_wt_med_24hstatic_lefttoright_VeCadVimPlec_20x_08x-02_tile_3C	8c4dc5516f66c8e82d9bf9f45bd8e1c14299d36d	47	261.576	133.121	2.73627	4.81101		303.966	146.809	2.57
	static	20230314_HUVECS_wt_med_24hstatic_lefttoright_VeCadVimPlec_20x_08x-02_tile_3C	8c4dc5516f66c8e82d9bf9f45bd8e1c14299d36d	48	1068.07	126.199	1.00501	1.66851		1074.97	116.48	1.46142
	static	20230314_HUVECS_wt_med_24hstatic_lefttoright_VeCadVimPlec_20x_08x-02_tile_3C	8c4dc5516f66c8e82d9bf9f45bd8e1c14299d36d	49	203.924	212.076	2.49713	1.4865		191.215	192.038	0.193036
	static	20230314_HUVECS_wt_med_24hstatic_lefttoright_VeCadVimPlec_20x_08x-02_tile_3C	8c4dc5516f66c8e82d9bf9f45bd8e1c14299d36d	50	1121.42	178.581	1.09138	2.04362		1139.39	166.82	1.12081
	static	20230314_HUVECS_wt_med_24hstatic_lefttoright_VeCadVimPlec_20x_08x-02_tile_3C	8c4dc5516f66c8e82d9bf9f45bd8e1c14299d36d	51	3668.53	141.831	0.771439	1.49698		3670.75	146.696	0.801519
	static	20230314_HUVECS_wt_med_24hstatic_lefttoright_VeCadVimPlec_20x_08x-02_tile_3C	8c4dc5516f66c8e82d9bf9f45bd8e1c14299d36d	52	3418.85	205.959	0.868169	3.16904		3437.48	183.125	0.822677
	static	20230314_HUVECS_wt_med_24hstatic_lefttoright_VeCadVimPlec_20x_08x-02_tile_3C	8c4dc5516f66c8e82d9bf9f45bd8e1c14299d36d	53	606.082	166.571	2.17653	2.23849		603.93	160.444	2.1355
	static	20230314_HUVECS_wt_med_24hstatic_lefttoright_VeCadVimPlec_20x_08x-02_tile_3C	8c4dc5516f66c8e82d9bf9f45bd8e1c14299d36d	54	2414.1	167.508	0.101277	2.33447		2391.34	182.461	3.13561
	static	20230314_HUVECS_wt_med_24hstatic_lefttoright_VeCadVimPlec_20x_08x-02_tile_3C	8c4dc5516f66c8e82d9bf9f45bd8e1c14299d36d	55	2563.77	154.389	0.161845	1.4404		2561.56	150.053	2.81433
	static	20230314_HUVECS_wt_med_24hstatic_lefttoright_VeCadVimPlec_20x_08x-02_tile_3C	8c4dc5516f66c8e82d9bf9f45bd8e1c14299d36d	56	1274.54	249.482	0.781752	2.6038		1275.59	262.989	0.743649
	static	20230314_HUVECS_wt_med_24hstatic_lefttoright_VeCadVimPlec_20x_08x-02_tile_3C	8c4dc5516f66c8e82d9bf9f45bd8e1c14299d36d	57	1900.98	192.105	0.711495	1.36294		1897.56	177.823	2.67965
	static	20230314_HUVECS_wt_med_24hstatic_lefttoright_VeCadVimPlec_20x_08x-02_tile_3C	8c4dc5516f66c8e82d9bf9f45bd8e1c14299d36d	58	3517.5	217.871	0.737243	2.72169		3560.37	200.373	0.760872
	static	20230314_HUVECS_wt_med_24hstatic_lefttoright_VeCadVimPlec_20x_08x-02_tile_3C	8c4dc5516f66c8e82d9bf9f45bd8e1c14299d36d	59	3749.57	204.955	0.421945	1.45815		3712.86	220.068	0.315229
	static	20230314_HUVECS_wt_med_24hstatic_lefttoright_VeCadVimPlec_20x_08x-02_tile_3C	8c4dc5516f66c8e82d9bf9f45bd8e1c14299d36d	60	2682.36	200.357	0.00714678	1.90115		2665.27	188.129	2.99215
	static	20230314_HUVECS_wt_med_24hstatic_lefttoright_VeCadVimPlec_20x_08x-02_tile_3C	8c4dc5516f66c8e82d9bf9f45bd8e1c14299d36d	61	2989.16	221.771	1.21194	2.28352		2983.99	225.626	1.59731
	static	20230314_HUVECS_wt_med_24hstatic_lefttoright_VeCadVimPlec_20x_08x-02_tile_3C	8c4dc5516f66c8e82d9bf9f45bd8e1c14299d36d	62	792.865	250.276	0.516244	1.94317		819.882	246.238	1.56474
	static	20230314_HUVECS_wt_med_24hstatic_lefttoright_VeCadVimPlec_20x_08x-02_tile_3C	8c4dc5516f66c8e82d9bf9f45bd8e1c14299d36d	63	426.189	222.529	2.14657	1.8454		443.186	238.891	2.17552
	static	20230314_HUVECS_wt_med_24hstatic_lefttoright_VeCadVimPlec_20x_08x-02_tile_3C	8c4dc5516f66c8e82d9bf9f45bd8e1c14299d36d	64	3201.84	246.243	2.12601	1.9121		3222.37	292.645	1.89208
	static	20230314_HUVECS_wt_med_24hstatic_lefttoright_VeCadVimPlec_20x_08x-02_tile_3C	8c4dc5516f66c8e82d9bf9f45bd8e1c14299d36d	65	1171.61	204.233	1.27649	2.68895		1173.83	184.7	1.07345
	static	20230314_HUVECS_wt_med_24hstatic_lefttoright_VeCadVimPlec_20x_08x-02_tile_3C	8c4dc5516f66c8e82d9bf9f45bd8e1c14299d36d	66	547.493	219.965	2.63508	2.51597		511.021	199.219	2.99839
	static	20230314_HUVECS_wt_med_24hstatic_lefttoright_VeCadVimPlec_20x_08x-02_tile_3C	8c4dc5516f66c8e82d9bf9f45bd8e1c14299d36d	67	3048.08	262.407	1.29661	1.94583		3051.97	231.953	1.2972
	static	20230314_HUVECS_wt_med_24hstatic_lefttoright_VeCadVimPlec_20x_08x-02_tile_3C	8c4dc5516f66c8e82d9bf9f45bd8e1c14299d36d	68	2255.95	267.077	0.0673383	2.3927		2324.91	261.199	0.309146
	static	20230314_HUVECS_wt_med_24hstatic_lefttoright_VeCadVimPlec_20x_08x-02_tile_3C	8c4dc5516f66c8e82d9bf9f45bd8e1c14299d36d	69	3116.93	244.923	1.68755	2.23575		3117.06	243.33	1.79003
	static	20230314_HUVECS_wt_med_24hstatic_lefttoright_VeCadVimPlec_20x_08x-02_tile_3C	8c4dc5516f66c8e82d9bf9f45bd8e1c14299d36d	70	3563.27	276.195	0.74844	3.48295		3575.37	255.575	0.832063
	static	20230314_HUVECS_wt_med_24hstatic_lefttoright_VeCadVimPlec_20x_08x-02_tile_3C	8c4dc5516f66c8e82d9bf9f45bd8e1c14299d36d	72	1735.23	266.997	1.92173	2.23518		1721.75	240.663	1.89989
	static	20230314_HUVECS_wt_med_24hstatic_lefttoright_VeCadVimPlec_20x_08x-02_tile_3C	8c4dc5516f66c8e82d9bf9f45bd8e1c14299d36d	73	922.926	301.994	0.432774	2.87722		972.911	279.482	1.68349
	static	20230314_HUVECS_wt_med_24hstatic_lefttoright_VeCadVimPlec_20x_08x-02_tile_3C	8c4dc5516f66c8e82d9bf9f45bd8e1c14299d36d	75	1994.4	308.2	2.39139	1.15126		1997.34	339.89	1.51572
	static	20230314_HUVECS_wt_med_24hstatic_lefttoright_VeCadVimPlec_20x_08x-02_tile_3C	8c4dc5516f66c8e82d9bf9f45bd8e1c14299d36d	76	2900.15	307.758	1.34454	1.97094		2907.19	281.963	1.31242
	static	20230314_HUVECS_wt_med_24hstatic_lefttoright_VeCadVimPlec_20x_08x-02_tile_3C	8c4dc5516f66c8e82d9bf9f45bd8e1c14299d36d	77	2567.15	287.618	0.0577705	1.93838		2548.53	276.854	0.161134
	static	20230314_HUVECS_wt_med_24hstatic_lefttoright_VeCadVimPlec_20x_08x-02_tile_3C	8c4dc5516f66c8e82d9bf9f45bd8e1c14299d36d	78	368.058	293.075	2.11162	1.709		354.874	280.505	2.41081
	static	20230314_HUVECS_wt_med_24hstatic_lefttoright_VeCadVimPlec_20x_08x-02_tile_3C	8c4dc5516f66c8e82d9bf9f45bd8e1c14299d36d	79	2773.91	300.246	0.929228	1.5695		2768.94	278.533	1.06683
	static	20230314_HUVECS_wt_med_24hstatic_lefttoright_VeCadVimPlec_20x_08x-02_tile_3C	8c4dc5516f66c8e82d9bf9f45bd8e1c14299d36d	80	1358.26	345.172	0.273092	1.90813		1356.39	359.383	0.220534
	static	20230314_HUVECS_wt_med_24hstatic_lefttoright_VeCadVimPlec_20x_08x-02_tile_3C	8c4dc5516f66c8e82d9bf9f45bd8e1c14299d36d	81	1605.4	300.833	2.76268	3.30956		1630.86	303.181	2.78717
	static	20230314_HUVECS_wt_med_24hstatic_lefttoright_VeCadVimPlec_20x_08x-02_tile_3C	8c4dc5516f66c8e82d9bf9f45bd8e1c14299d36d	82	1142.89	287.217	2.96588	1.28394		1141.14	301.666	0.515041
	static	20230314_HUVECS_wt_med_24hstatic_lefttoright_VeCadVimPlec_20x_08x-02_tile_3C	8c4dc5516f66c8e82d9bf9f45bd8e1c14299d36d	83	546.991	338.472	1.38297	1.33909		535.218	338.047	2.11401
	static	20230314_HUVECS_wt_med_24hstatic_lefttoright_VeCadVimPlec_20x_08x-02_tile_3C	8c4dc5516f66c8e82d9bf9f45bd8e1c14299d36d	84	3275.55	382.177	1.29514	1.88624		3230.56	364.747	1.0983
	static	20230314_HUVECS_wt_med_24hstatic_lefttoright_VeCadVimPlec_20x_08x-02_tile_3C	8c4dc5516f66c8e82d9bf9f45bd8e1c14299d36d	85	1829.81	350.221	1.13431	1.8714		1861.23	333.113	1.67461
	static	20230314_HUVECS_wt_med_24hstatic_lefttoright_VeCadVimPlec_20x_08x-02_tile_3C	8c4dc5516f66c8e82d9bf9f45bd8e1c14299d36d	86	3588.18	369.319	0.733492	3.10205		3552.19	402.677	0.62461
	static	20230314_HUVECS_wt_med_24hstatic_lefttoright_VeCadVimPlec_20x_08x-02_tile_3C	8c4dc5516f66c8e82d9bf9f45bd8e1c14299d36d	88	3766.41	391.151	1.54747	1.82637		3773.78	378.276	1.24527
	static	20230314_HUVECS_wt_med_24hstatic_lefttoright_VeCadVimPlec_20x_08x-02_tile_3C	8c4dc5516f66c8e82d9bf9f45bd8e1c14299d36d	89	3166.46	344.351	1.77859	1.87835		3163.09	350.216	1.89035
	static	20230314_HUVECS_wt_med_24hstatic_lefttoright_VeCadVimPlec_20x_08x-02_tile_3C	8c4dc5516f66c8e82d9bf9f45bd8e1c14299d36d	90	460.588	333.101	1.1803	1.89133		471.351	315.18	2.07042
	static	20230314_HUVECS_wt_med_24hstatic_lefttoright_VeCadVimPlec_20x_08x-02_tile_3C	8c4dc5516f66c8e82d9bf9f45bd8e1c14299d36d	91	2790.89	404.698	0.923416	2.98374		2755.33	447.839	1.02654
	static	20230314_HUVECS_wt_med_24hstatic_lefttoright_VeCadVimPlec_20x_08x-02_tile_3C	8c4dc5516f66c8e82d9bf9f45bd8e1c14299d36d	92	322.828	363.575	2.54501	2.15951		323.488	372.452	2.53669
	static	20230314_HUVECS_wt_med_24hstatic_lefttoright_VeCadVimPlec_20x_08x-02_tile_3C	8c4dc5516f66c8e82d9bf9f45bd8e1c14299d36d	93	3403.8	352.716	0.723348	1.49378		3423.17	353.311	0.654395
	static	20230314_HUVECS_wt_med_24hstatic_lefttoright_VeCadVimPlec_20x_08x-02_tile_3C	8c4dc5516f66c8e82d9bf9f45bd8e1c14299d36d	94	3060.62	367.588	0.825565	2.4029		3066.65	374.145	0.654741
	static	20230314_HUVECS_wt_med_24hstatic_lefttoright_VeCadVimPlec_20x_08x-02_tile_3C	8c4dc5516f66c8e82d9bf9f45bd8e1c14299d36d	95	1593.77	410.704	2.43144	1.82762		1623.11	405.232	2.3153
	static	20230314_HUVECS_wt_med_24hstatic_lefttoright_VeCadVimPlec_20x_08x-02_tile_3C	8c4dc5516f66c8e82d9bf9f45bd8e1c14299d36d	97	652.757	388.704	1.94876	1.744		635.891	391.696	2.41249
	static	20230314_HUVECS_wt_med_24hstatic_lefttoright_VeCadVimPlec_20x_08x-02_tile_3C	8c4dc5516f66c8e82d9bf9f45bd8e1c14299d36d	98	988.767	412.106	1.33746	1.28341		1016.14	416.798	2.85159
	static	20230314_HUVECS_wt_med_24hstatic_lefttoright_VeCadVimPlec_20x_08x-02_tile_3C	8c4dc5516f66c8e82d9bf9f45bd8e1c14299d36d	99	2405.07	364.363	3.11284	1.85281		2420.06	365.792	3.11184
	static	20230314_HUVECS_wt_med_24hstatic_lefttoright_VeCadVimPlec_20x_08x-02_tile_3C	8c4dc5516f66c8e82d9bf9f45bd8e1c14299d36d	100	81.1142	389.128	1.83926	2.03073		89.6532	405.302	1.98831
	static	20230314_HUVECS_wt_med_24hstatic_lefttoright_VeCadVimPlec_20x_08x-02_tile_3C	8c4dc5516f66c8e82d9bf9f45bd8e1c14299d36d	101	231.06	404.89	2.32595	2.21493		249.958	411.599	2.46262
	static	20230314_HUVECS_wt_med_24hstatic_lefttoright_VeCadVimPlec_20x_08x-02_tile_3C	8c4dc5516f66c8e82d9bf9f45bd8e1c14299d36d	102	2656.17	376.561	2.9451	2.01211		2636.27	377.846	2.90568
	static	20230314_HUVECS_wt_med_24hstatic_lefttoright_VeCadVimPlec_20x_08x-02_tile_3C	8c4dc5516f66c8e82d9bf9f45bd8e1c14299d36d	103	2963.45	382.583	0.867505	1.55729		2976.27	367.477	1.03638
	static	20230314_HUVECS_wt_med_24hstatic_lefttoright_VeCadVimPlec_20x_08x-02_tile_3C	8c4dc5516f66c8e82d9bf9f45bd8e1c14299d36d	104	153.134	450.16	1.72	2.51558		148.364	446.125	2.39491
	static	20230314_HUVECS_wt_med_24hstatic_lefttoright_VeCadVimPlec_20x_08x-02_tile_3C	8c4dc5516f66c8e82d9bf9f45bd8e1c14299d36d	105	821.063	444.762	2.63944	2.06556		767.779	417.349	0.198918
	static	20230314_HUVECS_wt_med_24hstatic_lefttoright_VeCadVimPlec_20x_08x-02_tile_3C	8c4dc5516f66c8e82d9bf9f45bd8e1c14299d36d	106	2128.06	408.119	2.04194	1.57586		2123.05	405.79	1.78441
	static	20230314_HUVECS_wt_med_24hstatic_lefttoright_VeCadVimPlec_20x_08x-02_tile_3C	8c4dc5516f66c8e82d9bf9f45bd8e1c14299d36d	107	2263.34	443.677	2.28148	2.12001		2293.59	472.889	1.60794
	static	20230314_HUVECS_wt_med_24hstatic_lefttoright_VeCadVimPlec_20x_08x-02_tile_3C	8c4dc5516f66c8e82d9bf9f45bd8e1c14299d36d	108	3107.55	427.248	1.29399	2.08686		3108.96	406.329	1.15457
	static	20230314_HUVECS_wt_med_24hstatic_lefttoright_VeCadVimPlec_20x_08x-02_tile_3C	8c4dc5516f66c8e82d9bf9f45bd8e1c14299d36d	109	1738.47	455.463	1.86336	2.13766		1732.35	438.635	1.91627
	static	20230314_HUVECS_wt_med_24hstatic_lefttoright_VeCadVimPlec_20x_08x-02_tile_3C	8c4dc5516f66c8e82d9bf9f45bd8e1c14299d36d	110	1883.01	476.773	1.29627	1.61432		1873.24	476.134	1.1814
	static	20230314_HUVECS_wt_med_24hstatic_lefttoright_VeCadVimPlec_20x_08x-02_tile_3C	8c4dc5516f66c8e82d9bf9f45bd8e1c14299d36d	111	2609.03	454.494	2.43728	1.3747		2617.1	436.793	3.11678
	static	20230314_HUVECS_wt_med_24hstatic_lefttoright_VeCadVimPlec_20x_08x-02_tile_3C	8c4dc5516f66c8e82d9bf9f45bd8e1c14299d36d	112	3414.75	477.262	1.10897	2.47009		3432.16	442.788	1.02739
	static	20230314_HUVECS_wt_med_24hstatic_lefttoright_VeCadVimPlec_20x_08x-02_tile_3C	8c4dc5516f66c8e82d9bf9f45bd8e1c14299d36d	113	3579.02	478.983	0.690766	3.37788		3594.98	467.313	0.886681
	static	20230314_HUVECS_wt_med_24hstatic_lefttoright_VeCadVimPlec_20x_08x-02_tile_3C	8c4dc5516f66c8e82d9bf9f45bd8e1c14299d36d	114	2523.72	495.551	2.07388	2.50975		2528.66	501.318	1.16755
	static	20230314_HUVECS_wt_med_24hstatic_lefttoright_VeCadVimPlec_20x_08x-02_tile_3C	8c4dc5516f66c8e82d9bf9f45bd8e1c14299d36d	115	2853.51	500.527	1.50974	4.60642		2852.74	486.308	1.64273
	static	20230314_HUVECS_wt_med_24hstatic_lefttoright_VeCadVimPlec_20x_08x-02_tile_3C	8c4dc5516f66c8e82d9bf9f45bd8e1c14299d36d	116	1998.17	495.161	1.56169	2.56566		2008.47	499.383	1.42611
	static	20230314_HUVECS_wt_med_24hstatic_lefttoright_VeCadVimPlec_20x_08x-02_tile_3C	8c4dc5516f66c8e82d9bf9f45bd8e1c14299d36d	117	2799.17	535.957	1.47072	3.24618		2796.71	530.346	1.70046
	static	20230314_HUVECS_wt_med_24hstatic_lefttoright_VeCadVimPlec_20x_08x-02_tile_3C	8c4dc5516f66c8e82d9bf9f45bd8e1c14299d36d	118	2080.49	526.496	1.50686	1.97254		2091.04	485.448	1.78382
	static	20230314_HUVECS_wt_med_24hstatic_lefttoright_VeCadVimPlec_20x_08x-02_tile_3C	8c4dc5516f66c8e82d9bf9f45bd8e1c14299d36d	119	1116.58	535.811	0.0480709	1.44472		1146.1	540.886	2.51611
	static	20230314_HUVECS_wt_med_24hstatic_lefttoright_VeCadVimPlec_20x_08x-02_tile_3C	8c4dc5516f66c8e82d9bf9f45bd8e1c14299d36d	120	505.098	457.639	3.05342	3.63086		444.826	443.57	3.02854
	static	20230314_HUVECS_wt_med_24hstatic_lefttoright_VeCadVimPlec_20x_08x-02_tile_3C	8c4dc5516f66c8e82d9bf9f45bd8e1c14299d36d	121	3548	609.263	0.758524	3.52521		3533.94	607.656	0.89666
	static	20230314_HUVECS_wt_med_24hstatic_lefttoright_VeCadVimPlec_20x_08x-02_tile_3C	8c4dc5516f66c8e82d9bf9f45bd8e1c14299d36d	122	3168.58	475.99	1.08414	1.16776		3170.54	454.762	2.56409
	static	20230314_HUVECS_wt_med_24hstatic_lefttoright_VeCadVimPlec_20x_08x-02_tile_3C	8c4dc5516f66c8e82d9bf9f45bd8e1c14299d36d	124	2420.99	510.724	2.11721	2.28573		2418	474.158	2.51425
	static	20230314_HUVECS_wt_med_24hstatic_lefttoright_VeCadVimPlec_20x_08x-02_tile_3C	8c4dc5516f66c8e82d9bf9f45bd8e1c14299d36d	125	1382.72	502.281	2.98203	1.85336		1415.95	504.846	2.88319
	static	20230314_HUVECS_wt_med_24hstatic_lefttoright_VeCadVimPlec_20x_08x-02_tile_3C	8c4dc5516f66c8e82d9bf9f45bd8e1c14299d36d	126	2904.7	505.714	1.29352	2.89628		2913.73	479.947	1.17685
	static	20230314_HUVECS_wt_med_24hstatic_lefttoright_VeCadVimPlec_20x_08x-02_tile_3C	8c4dc5516f66c8e82d9bf9f45bd8e1c14299d36d	127	3003.95	469.727	0.819622	2.44248		3009.71	463.141	0.508472
	static	20230314_HUVECS_wt_med_24hstatic_lefttoright_VeCadVimPlec_20x_08x-02_tile_3C	8c4dc5516f66c8e82d9bf9f45bd8e1c14299d36d	128	3325.93	500.857	1.23606	2.07273		3343.84	486.028	1.28069
	static	20230314_HUVECS_wt_med_24hstatic_lefttoright_VeCadVimPlec_20x_08x-02_tile_3C	8c4dc5516f66c8e82d9bf9f45bd8e1c14299d36d	129	2183.18	502.402	1.04966	1.65442		2205.07	484.643	0.209578
	static	20230314_HUVECS_wt_med_24hstatic_lefttoright_VeCadVimPlec_20x_08x-02_tile_3C	8c4dc5516f66c8e82d9bf9f45bd8e1c14299d36d	131	3042.6	496.453	0.854413	2.12167		3042.37	501.102	0.9263
	static	20230314_HUVECS_wt_med_24hstatic_lefttoright_VeCadVimPlec_20x_08x-02_tile_3C	8c4dc5516f66c8e82d9bf9f45bd8e1c14299d36d	132	350.746	520.114	2.72948	1.8146		368.384	513.288	2.85223
	static	20230314_HUVECS_wt_med_24hstatic_lefttoright_VeCadVimPlec_20x_08x-02_tile_3C	8c4dc5516f66c8e82d9bf9f45bd8e1c14299d36d	133	741.911	533.604	2.63635	2.08486		723.607	528.726	2.34652
	static	20230314_HUVECS_wt_med_24hstatic_lefttoright_VeCadVimPlec_20x_08x-02_tile_3C	8c4dc5516f66c8e82d9bf9f45bd8e1c14299d36d	134	180.272	588.933	0.917326	1.9624		170.341	647.119	0.609065
	static	20230314_HUVECS_wt_med_24hstatic_lefttoright_VeCadVimPlec_20x_08x-02_tile_3C	8c4dc5516f66c8e82d9bf9f45bd8e1c14299d36d	135	2907.24	658.537	1.33502	4.73699		2917.32	641.722	1.53106
	static	20230314_HUVECS_wt_med_24hstatic_lefttoright_VeCadVimPlec_20x_08x-02_tile_3C	8c4dc5516f66c8e82d9bf9f45bd8e1c14299d36d	136	1611.1	588.473	0.203294	1.59151		1575.01	584.479	0.445604
	static	20230314_HUVECS_wt_med_24hstatic_lefttoright_VeCadVimPlec_20x_08x-02_tile_3C	8c4dc5516f66c8e82d9bf9f45bd8e1c14299d36d	137	3771.21	681.17	1.30591	2.19656		3784.29	607.203	1.53688
	static	20230314_HUVECS_wt_med_24hstatic_lefttoright_VeCadVimPlec_20x_08x-02_tile_3C	8c4dc5516f66c8e82d9bf9f45bd8e1c14299d36d	138	3090.06	564.541	2.0136	1.26472		3093.4	586.098	2.10263
	static	20230314_HUVECS_wt_med_24hstatic_lefttoright_VeCadVimPlec_20x_08x-02_tile_3C	8c4dc5516f66c8e82d9bf9f45bd8e1c14299d36d	139	494.118	586.222	2.39665	2.7046		516.278	612.593	2.5281
	static	20230314_HUVECS_wt_med_24hstatic_lefttoright_VeCadVimPlec_20x_08x-02_tile_3C	8c4dc5516f66c8e82d9bf9f45bd8e1c14299d36d	140	663.947	595.564	2.70769	3.38043		711.566	618.439	2.95575
	static	20230314_HUVECS_wt_med_24hstatic_lefttoright_VeCadVimPlec_20x_08x-02_tile_3C	8c4dc5516f66c8e82d9bf9f45bd8e1c14299d36d	141	3239.8	577.797	1.43625	1.66355		3244.67	568.466	1.57332
	static	20230314_HUVECS_wt_med_24hstatic_lefttoright_VeCadVimPlec_20x_08x-02_tile_3C	8c4dc5516f66c8e82d9bf9f45bd8e1c14299d36d	143	305.209	623.809	0.413735	1.53023		313.266	637.53	3.10187
	static	20230314_HUVECS_wt_med_24hstatic_lefttoright_VeCadVimPlec_20x_08x-02_tile_3C	8c4dc5516f66c8e82d9bf9f45bd8e1c14299d36d	144	2185.88	601.58	0.554348	2.5594		2219.96	563.704	0.990183
	static	20230314_HUVECS_wt_med_24hstatic_lefttoright_VeCadVimPlec_20x_08x-02_tile_3C	8c4dc5516f66c8e82d9bf9f45bd8e1c14299d36d	145	3023.82	599.023	2.07279	2.02182		3021.44	623.578	2.83886
	static	20230314_HUVECS_wt_med_24hstatic_lefttoright_VeCadVimPlec_20x_08x-02_tile_3C	8c4dc5516f66c8e82d9bf9f45bd8e1c14299d36d	146	2351.11	602.879	2.87761	1.39804		2321.29	611.627	2.9516
	static	20230314_HUVECS_wt_med_24hstatic_lefttoright_VeCadVimPlec_20x_08x-02_tile_3C	8c4dc5516f66c8e82d9bf9f45bd8e1c14299d36d	147	3670.35	631.128	1.04667	1.944		3652.36	643.434	1.02803
	static	20230314_HUVECS_wt_med_24hstatic_lefttoright_VeCadVimPlec_20x_08x-02_tile_3C	8c4dc5516f66c8e82d9bf9f45bd8e1c14299d36d	148	3169.02	588.319	1.70958	2.32687		3169.64	586.881	1.39859
	static	20230314_HUVECS_wt_med_24hstatic_lefttoright_VeCadVimPlec_20x_08x-02_tile_3C	8c4dc5516f66c8e82d9bf9f45bd8e1c14299d36d	149	3399.78	621.161	0.977739	2.87682		3393.78	630.754	0.659628
	static	20230314_HUVECS_wt_med_24hstatic_lefttoright_VeCadVimPlec_20x_08x-02_tile_3C	8c4dc5516f66c8e82d9bf9f45bd8e1c14299d36d	150	1806.36	593.041	0.63357	1.10848		1813.48	584.358	3.12476
	static	20230314_HUVECS_wt_med_24hstatic_lefttoright_VeCadVimPlec_20x_08x-02_tile_3C	8c4dc5516f66c8e82d9bf9f45bd8e1c14299d36d	151	1931.24	655.959	1.41481	2.23089		1922.8	656.458	0.312917
	static	20230314_HUVECS_wt_med_24hstatic_lefttoright_VeCadVimPlec_20x_08x-02_tile_3C	8c4dc5516f66c8e82d9bf9f45bd8e1c14299d36d	152	899.537	617.375	2.15211	1.27411		923.711	613.875	2.92172
	static	20230314_HUVECS_wt_med_24hstatic_lefttoright_VeCadVimPlec_20x_08x-02_tile_3C	8c4dc5516f66c8e82d9bf9f45bd8e1c14299d36d	153	2966.24	605.551	1.49983	3.20849		2967.26	615.788	1.58904
	static	20230314_HUVECS_wt_med_24hstatic_lefttoright_VeCadVimPlec_20x_08x-02_tile_3C	8c4dc5516f66c8e82d9bf9f45bd8e1c14299d36d	154	91.9137	577.004	0.537942	1.74043		95.7268	573.338	1.08699
	static	20230314_HUVECS_wt_med_24hstatic_lefttoright_VeCadVimPlec_20x_08x-02_tile_3C	8c4dc5516f66c8e82d9bf9f45bd8e1c14299d36d	155	2555.24	649.023	2.47995	1.56355		2548.62	614.693	1.99764
	static	20230314_HUVECS_wt_med_24hstatic_lefttoright_VeCadVimPlec_20x_08x-02_tile_3C	8c4dc5516f66c8e82d9bf9f45bd8e1c14299d36d	156	3295.99	656.934	1.02975	2.33972		3280.21	671.189	0.947244
	static	20230314_HUVECS_wt_med_24hstatic_lefttoright_VeCadVimPlec_20x_08x-02_tile_3C	8c4dc5516f66c8e82d9bf9f45bd8e1c14299d36d	157	1259.09	633.296	3.09989	3.21466		1239.91	622.042	3.05952
	static	20230314_HUVECS_wt_med_24hstatic_lefttoright_VeCadVimPlec_20x_08x-02_tile_3C	8c4dc5516f66c8e82d9bf9f45bd8e1c14299d36d	158	1722.62	670.252	0.475273	1.62314		1731.93	684.963	0.0496684
	static	20230314_HUVECS_wt_med_24hstatic_lefttoright_VeCadVimPlec_20x_08x-02_tile_3C	8c4dc5516f66c8e82d9bf9f45bd8e1c14299d36d	160	493.843	697.845	2.79101	1.2733		489.865	689.015	0.446724
	static	20230314_HUVECS_wt_med_24hstatic_lefttoright_VeCadVimPlec_20x_08x-02_tile_3C	8c4dc5516f66c8e82d9bf9f45bd8e1c14299d36d	161	3114.8	681.209	1.40395	1.44918		3122.55	681.118	1.37948
	static	20230314_HUVECS_wt_med_24hstatic_lefttoright_VeCadVimPlec_20x_08x-02_tile_3C	8c4dc5516f66c8e82d9bf9f45bd8e1c14299d36d	162	1045.27	694.236	2.80257	2.02133		1054.63	699.866	2.92828
	static	20230314_HUVECS_wt_med_24hstatic_lefttoright_VeCadVimPlec_20x_08x-02_tile_3C	8c4dc5516f66c8e82d9bf9f45bd8e1c14299d36d	163	2014.96	735.27	1.27422	4.89544		2004.06	740.388	1.47612
	static	20230314_HUVECS_wt_med_24hstatic_lefttoright_VeCadVimPlec_20x_08x-02_tile_3C	8c4dc5516f66c8e82d9bf9f45bd8e1c14299d36d	164	2836.2	688.854	1.72299	2.38333		2832.2	672.751	1.83072
	static	20230314_HUVECS_wt_med_24hstatic_lefttoright_VeCadVimPlec_20x_08x-02_tile_3C	8c4dc5516f66c8e82d9bf9f45bd8e1c14299d36d	165	1504.73	722.335	2.78833	2.25876		1484.19	717.869	2.53966
	static	20230314_HUVECS_wt_med_24hstatic_lefttoright_VeCadVimPlec_20x_08x-02_tile_3C	8c4dc5516f66c8e82d9bf9f45bd8e1c14299d36d	167	2190.69	752.684	1.08905	4.2563		2189.55	753.071	1.29342
	static	20230314_HUVECS_wt_med_24hstatic_lefttoright_VeCadVimPlec_20x_08x-02_tile_3C	8c4dc5516f66c8e82d9bf9f45bd8e1c14299d36d	168	2453.9	792.671	1.4213	3.15376		2451.78	796.746	1.49321
	static	20230314_HUVECS_wt_med_24hstatic_lefttoright_VeCadVimPlec_20x_08x-02_tile_3C	8c4dc5516f66c8e82d9bf9f45bd8e1c14299d36d	169	2673.63	705.509	1.57473	1.78732		2685.59	692.314	1.29275
	static	20230314_HUVECS_wt_med_24hstatic_lefttoright_VeCadVimPlec_20x_08x-02_tile_3C	8c4dc5516f66c8e82d9bf9f45bd8e1c14299d36d	170	349.761	711.336	0.502957	1.98727		327.226	707.929	0.418434
	static	20230314_HUVECS_wt_med_24hstatic_lefttoright_VeCadVimPlec_20x_08x-02_tile_3C	8c4dc5516f66c8e82d9bf9f45bd8e1c14299d36d	171	2736.58	675.02	1.24626	1.46735		2734.78	670.963	2.93666
	static	20230314_HUVECS_wt_med_24hstatic_lefttoright_VeCadVimPlec_20x_08x-02_tile_3C	8c4dc5516f66c8e82d9bf9f45bd8e1c14299d36d	172	2329.89	699.14	2.42594	1.74959		2322.11	686.257	2.024
	static	20230314_HUVECS_wt_med_24hstatic_lefttoright_VeCadVimPlec_20x_08x-02_tile_3C	8c4dc5516f66c8e82d9bf9f45bd8e1c14299d36d	173	3028.87	708.686	2.12471	1.62987		3024.03	688.156	1.87051
	static	20230314_HUVECS_wt_med_24hstatic_lefttoright_VeCadVimPlec_20x_08x-02_tile_3C	8c4dc5516f66c8e82d9bf9f45bd8e1c14299d36d	174	1232.27	701.224	2.77275	4.02157		1260.72	715.629	2.8876
	static	20230314_HUVECS_wt_med_24hstatic_lefttoright_VeCadVimPlec_20x_08x-02_tile_3C	8c4dc5516f66c8e82d9bf9f45bd8e1c14299d36d	175	2784.43	739.791	1.7009	1.55784		2781.35	747.205	2.20427
	static	20230314_HUVECS_wt_med_24hstatic_lefttoright_VeCadVimPlec_20x_08x-02_tile_3C	8c4dc5516f66c8e82d9bf9f45bd8e1c14299d36d	176	672.493	728.738	2.49553	2.99339		701.404	746.589	2.22631
	static	20230314_HUVECS_wt_med_24hstatic_lefttoright_VeCadVimPlec_20x_08x-02_tile_3C	8c4dc5516f66c8e82d9bf9f45bd8e1c14299d36d	177	2137.81	709.808	0.955718	1.63415		2139.83	701.878	0.0588759
	static	20230314_HUVECS_wt_med_24hstatic_lefttoright_VeCadVimPlec_20x_08x-02_tile_3C	8c4dc5516f66c8e82d9bf9f45bd8e1c14299d36d	178	3183.16	749.769	1.33267	2.12712		3176.4	730.52	1.30094
	static	20230314_HUVECS_wt_med_24hstatic_lefttoright_VeCadVimPlec_20x_08x-02_tile_3C	8c4dc5516f66c8e82d9bf9f45bd8e1c14299d36d	179	1205.99	748.496	2.52087	3.19931		1197.35	738.268	2.49919
	static	20230314_HUVECS_wt_med_24hstatic_lefttoright_VeCadVimPlec_20x_08x-02_tile_3C	8c4dc5516f66c8e82d9bf9f45bd8e1c14299d36d	180	771.729	727.274	2.34785	2.30161		795.091	736.718	2.76009
	static	20230314_HUVECS_wt_med_24hstatic_lefttoright_VeCadVimPlec_20x_08x-02_tile_3C	8c4dc5516f66c8e82d9bf9f45bd8e1c14299d36d	181	1788.42	755.838	1.66315	3.32028		1792.25	773.21	1.78288
	static	20230314_HUVECS_wt_med_24hstatic_lefttoright_VeCadVimPlec_20x_08x-02_tile_3C	8c4dc5516f66c8e82d9bf9f45bd8e1c14299d36d	182	2404.6	725.825	1.57416	2.81877		2406.66	726.053	1.82845
	static	20230314_HUVECS_wt_med_24hstatic_lefttoright_VeCadVimPlec_20x_08x-02_tile_3C	8c4dc5516f66c8e82d9bf9f45bd8e1c14299d36d	183	2038.68	808.915	1.24903	3.89929		2059.24	760.132	1.71597
	static	20230314_HUVECS_wt_med_24hstatic_lefttoright_VeCadVimPlec_20x_08x-02_tile_3C	8c4dc5516f66c8e82d9bf9f45bd8e1c14299d36d	184	3563.63	762.641	1.00491	2.89532		3566.28	761.789	1.12532
	static	20230314_HUVECS_wt_med_24hstatic_lefttoright_VeCadVimPlec_20x_08x-02_tile_3C	8c4dc5516f66c8e82d9bf9f45bd8e1c14299d36d	185	2960.48	723.738	2.14111	1.44625		2958.79	734.205	2.05011
	static	20230314_HUVECS_wt_med_24hstatic_lefttoright_VeCadVimPlec_20x_08x-02_tile_3C	8c4dc5516f66c8e82d9bf9f45bd8e1c14299d36d	186	1842	743.242	1.52257	1.49003		1844.21	728.828	0.670954
	static	20230314_HUVECS_wt_med_24hstatic_lefttoright_VeCadVimPlec_20x_08x-02_tile_3C	8c4dc5516f66c8e82d9bf9f45bd8e1c14299d36d	187	2252.43	761.083	1.26199	1.89948		2254.9	781.418	1.01804
	static	20230314_HUVECS_wt_med_24hstatic_lefttoright_VeCadVimPlec_20x_08x-02_tile_3C	8c4dc5516f66c8e82d9bf9f45bd8e1c14299d36d	188	901.592	753.192	2.18586	1.79821		897.363	754.336	2.52473
	static	20230314_HUVECS_wt_med_24hstatic_lefttoright_VeCadVimPlec_20x_08x-02_tile_3C	8c4dc5516f66c8e82d9bf9f45bd8e1c14299d36d	189	3280.89	784.919	0.734003	2.65682		3250.1	793.735	0.969959
	static	20230314_HUVECS_wt_med_24hstatic_lefttoright_VeCadVimPlec_20x_08x-02_tile_3C	8c4dc5516f66c8e82d9bf9f45bd8e1c14299d36d	190	2590.57	778.388	2.48717	1.49438		2605.41	781.762	2.21292
	static	20230314_HUVECS_wt_med_24hstatic_lefttoright_VeCadVimPlec_20x_08x-02_tile_3C	8c4dc5516f66c8e82d9bf9f45bd8e1c14299d36d	191	857.836	771.025	2.05311	2.47849		858.732	775.15	2.30313
	static	20230314_HUVECS_wt_med_24hstatic_lefttoright_VeCadVimPlec_20x_08x-02_tile_3C	8c4dc5516f66c8e82d9bf9f45bd8e1c14299d36d	192	1741.54	791.823	1.60866	1.9749		1740.56	770.796	0.849777
	static	20230314_HUVECS_wt_med_24hstatic_lefttoright_VeCadVimPlec_20x_08x-02_tile_3C	8c4dc5516f66c8e82d9bf9f45bd8e1c14299d36d	193	1678.71	782.7	1.47496	2.14789		1684.87	780.551	1.35234
	static	20230314_HUVECS_wt_med_24hstatic_lefttoright_VeCadVimPlec_20x_08x-02_tile_3C	8c4dc5516f66c8e82d9bf9f45bd8e1c14299d36d	194	2315.13	767.019	2.9568	1.27333		2313.59	772.815	1.14373
	static	20230314_HUVECS_wt_med_24hstatic_lefttoright_VeCadVimPlec_20x_08x-02_tile_3C	8c4dc5516f66c8e82d9bf9f45bd8e1c14299d36d	195	1948.39	818.187	1.47021	2.52565		1956.35	769.887	1.27824
	static	20230314_HUVECS_wt_med_24hstatic_lefttoright_VeCadVimPlec_20x_08x-02_tile_3C	8c4dc5516f66c8e82d9bf9f45bd8e1c14299d36d	196	1099.36	800.439	2.8445	2.03465		1150.09	796.881	2.17666
	static	20230314_HUVECS_wt_med_24hstatic_lefttoright_VeCadVimPlec_20x_08x-02_tile_3C	8c4dc5516f66c8e82d9bf9f45bd8e1c14299d36d	197	1423.62	786.928	2.64461	2.15807		1430.29	811.339	2.48684
	static	20230314_HUVECS_wt_med_24hstatic_lefttoright_VeCadVimPlec_20x_08x-02_tile_3C	8c4dc5516f66c8e82d9bf9f45bd8e1c14299d36d	198	408.07	825.988	1.37736	1.75858		431.652	824.55	1.68732
	static	20230314_HUVECS_wt_med_24hstatic_lefttoright_VeCadVimPlec_20x_08x-02_tile_3C	8c4dc5516f66c8e82d9bf9f45bd8e1c14299d36d	199	647.825	796.023	2.68004	2.23289		615.83	770.645	2.74216
	static	20230314_HUVECS_wt_med_24hstatic_lefttoright_VeCadVimPlec_20x_08x-02_tile_3C	8c4dc5516f66c8e82d9bf9f45bd8e1c14299d36d	200	3590.2	836.893	0.881907	3.0731		3575.03	849.412	0.896329
	static	20230314_HUVECS_wt_med_24hstatic_lefttoright_VeCadVimPlec_20x_08x-02_tile_3C	8c4dc5516f66c8e82d9bf9f45bd8e1c14299d36d	201	961.377	850.186	1.81276	1.62236		979.341	824.575	2.29065
	static	20230314_HUVECS_wt_med_24hstatic_lefttoright_VeCadVimPlec_20x_08x-02_tile_3C	8c4dc5516f66c8e82d9bf9f45bd8e1c14299d36d	203	2941.27	777.119	2.35362	1.53001		2942.82	775.028	2.04827
	static	20230314_HUVECS_wt_med_24hstatic_lefttoright_VeCadVimPlec_20x_08x-02_tile_3C	8c4dc5516f66c8e82d9bf9f45bd8e1c14299d36d	204	3418.6	877.942	0.640897	2.52625		3383.87	879.42	0.616206
	static	20230314_HUVECS_wt_med_24hstatic_lefttoright_VeCadVimPlec_20x_08x-02_tile_3C	8c4dc5516f66c8e82d9bf9f45bd8e1c14299d36d	205	3355.08	828.339	0.593314	3.37742		3388.8	818.038	0.91087
	static	20230314_HUVECS_wt_med_24hstatic_lefttoright_VeCadVimPlec_20x_08x-02_tile_3C	8c4dc5516f66c8e82d9bf9f45bd8e1c14299d36d	206	525.236	790.048	1.7659	1.17227		523.953	781.241	0.0907394
	static	20230314_HUVECS_wt_med_24hstatic_lefttoright_VeCadVimPlec_20x_08x-02_tile_3C	8c4dc5516f66c8e82d9bf9f45bd8e1c14299d36d	207	3108.08	843.183	1.74093	1.78074		3109.01	848.759	1.99949
	static	20230314_HUVECS_wt_med_24hstatic_lefttoright_VeCadVimPlec_20x_08x-02_tile_3C	8c4dc5516f66c8e82d9bf9f45bd8e1c14299d36d	208	257.521	840.844	3.1124	1.90132		281.966	881.946	0.0436648
	static	20230314_HUVECS_wt_med_24hstatic_lefttoright_VeCadVimPlec_20x_08x-02_tile_3C	8c4dc5516f66c8e82d9bf9f45bd8e1c14299d36d	209	3029.13	807.991	2.18996	1.72101		3034.8	804.112	2.37077
	static	20230314_HUVECS_wt_med_24hstatic_lefttoright_VeCadVimPlec_20x_08x-02_tile_3C	8c4dc5516f66c8e82d9bf9f45bd8e1c14299d36d	210	2098.28	810.638	1.21587	1.6398		2098.25	807.593	1.21414
	static	20230314_HUVECS_wt_med_24hstatic_lefttoright_VeCadVimPlec_20x_08x-02_tile_3C	8c4dc5516f66c8e82d9bf9f45bd8e1c14299d36d	211	1340.09	840.398	2.12867	1.37168		1385.48	845.33	0.209131
	static	20230314_HUVECS_wt_med_24hstatic_lefttoright_VeCadVimPlec_20x_08x-02_tile_3C	8c4dc5516f66c8e82d9bf9f45bd8e1c14299d36d	212	1860.89	866.2	1.26109	1.72108		1866.18	872.49	3.01527
	static	20230314_HUVECS_wt_med_24hstatic_lefttoright_VeCadVimPlec_20x_08x-02_tile_3C	8c4dc5516f66c8e82d9bf9f45bd8e1c14299d36d	213	579.247	823.069	1.66514	1.04296		582.021	826.89	0.518217
	static	20230314_HUVECS_wt_med_24hstatic_lefttoright_VeCadVimPlec_20x_08x-02_tile_3C	8c4dc5516f66c8e82d9bf9f45bd8e1c14299d36d	215	2345.33	816.771	0.602881	1.59993		2329.98	816.254	0.458699
	static	20230314_HUVECS_wt_med_24hstatic_lefttoright_VeCadVimPlec_20x_08x-02_tile_3C	8c4dc5516f66c8e82d9bf9f45bd8e1c14299d36d	217	2913.13	831.029	1.72418	1.87786		2914.27	828.676	1.66401
	static	20230314_HUVECS_wt_med_24hstatic_lefttoright_VeCadVimPlec_20x_08x-02_tile_3C	8c4dc5516f66c8e82d9bf9f45bd8e1c14299d36d	218	2193.09	886.972	1.27849	2.06385		2203.39	874.691	1.73549
	static	20230314_HUVECS_wt_med_24hstatic_lefttoright_VeCadVimPlec_20x_08x-02_tile_3C	8c4dc5516f66c8e82d9bf9f45bd8e1c14299d36d	219	2995.88	845.718	2.08923	2.14755		3003.33	852.972	1.93109
	static	20230314_HUVECS_wt_med_24hstatic_lefttoright_VeCadVimPlec_20x_08x-02_tile_3C	8c4dc5516f66c8e82d9bf9f45bd8e1c14299d36d	220	2870	843.141	1.98587	2.10419		2866.84	842.493	1.59017
	static	20230314_HUVECS_wt_med_24hstatic_lefttoright_VeCadVimPlec_20x_08x-02_tile_3C	8c4dc5516f66c8e82d9bf9f45bd8e1c14299d36d	221	1237.7	880.983	1.08963	1.43925		1234.12	879.55	2.32276
	static	20230314_HUVECS_wt_med_24hstatic_lefttoright_VeCadVimPlec_20x_08x-02_tile_3C	8c4dc5516f66c8e82d9bf9f45bd8e1c14299d36d	222	2794.34	877.678	1.26115	1.72564		2789.3	871.076	1.21617
	static	20230314_HUVECS_wt_med_24hstatic_lefttoright_VeCadVimPlec_20x_08x-02_tile_3C	8c4dc5516f66c8e82d9bf9f45bd8e1c14299d36d	223	2268.68	841.614	1.16863	1.1186		2275.24	835.413	1.0959
	static	20230314_HUVECS_wt_med_24hstatic_lefttoright_VeCadVimPlec_20x_08x-02_tile_3C	8c4dc5516f66c8e82d9bf9f45bd8e1c14299d36d	224	3622.68	937.156	0.937934	2.04439		3644.43	889.375	1.21489
	static	20230314_HUVECS_wt_med_24hstatic_lefttoright_VeCadVimPlec_20x_08x-02_tile_3C	8c4dc5516f66c8e82d9bf9f45bd8e1c14299d36d	225	2336.84	927.74	0.808845	2.94803		2349.93	929.033	0.962288
	static	20230314_HUVECS_wt_med_24hstatic_lefttoright_VeCadVimPlec_20x_08x-02_tile_3C	8c4dc5516f66c8e82d9bf9f45bd8e1c14299d36d	226	3732.51	971.538	1.18846	2.43538		3704.76	1018.02	1.23889
	static	20230314_HUVECS_wt_med_24hstatic_lefttoright_VeCadVimPlec_20x_08x-02_tile_3C	8c4dc5516f66c8e82d9bf9f45bd8e1c14299d36d	227	818.105	858.001	0.150424	1.51897		846.426	843.989	2.75877
	static	20230314_HUVECS_wt_med_24hstatic_lefttoright_VeCadVimPlec_20x_08x-02_tile_3C	8c4dc5516f66c8e82d9bf9f45bd8e1c14299d36d	228	1602.15	868.67	0.434115	1.13329		1602.5	858.749	0.89361
	static	20230314_HUVECS_wt_med_24hstatic_lefttoright_VeCadVimPlec_20x_08x-02_tile_3C	8c4dc5516f66c8e82d9bf9f45bd8e1c14299d36d	229	2964.23	887.638	1.73351	2.99522		2968.56	906.594	1.38829
	static	20230314_HUVECS_wt_med_24hstatic_lefttoright_VeCadVimPlec_20x_08x-02_tile_3C	8c4dc5516f66c8e82d9bf9f45bd8e1c14299d36d	230	1440.65	901.464	0.536946	2.78974		1461.6	906.23	2.11317
	static	20230314_HUVECS_wt_med_24hstatic_lefttoright_VeCadVimPlec_20x_08x-02_tile_3C	8c4dc5516f66c8e82d9bf9f45bd8e1c14299d36d	231	1752.71	959.024	1.06636	4.47606		1759.29	947.632	0.852968
	static	20230314_HUVECS_wt_med_24hstatic_lefttoright_VeCadVimPlec_20x_08x-02_tile_3C	8c4dc5516f66c8e82d9bf9f45bd8e1c14299d36d	232	2557.76	915.445	1.9076	2.14225		2546.57	901.223	1.88121
	static	20230314_HUVECS_wt_med_24hstatic_lefttoright_VeCadVimPlec_20x_08x-02_tile_3C	8c4dc5516f66c8e82d9bf9f45bd8e1c14299d36d	233	2682.96	932.85	2.11082	1.52032		2685.58	957.101	2.38557
	static	20230314_HUVECS_wt_med_24hstatic_lefttoright_VeCadVimPlec_20x_08x-02_tile_3C	8c4dc5516f66c8e82d9bf9f45bd8e1c14299d36d	234	675.35	874.893	0.16664	1.85934		683.009	870.505	2.85422
	static	20230314_HUVECS_wt_med_24hstatic_lefttoright_VeCadVimPlec_20x_08x-02_tile_3C	8c4dc5516f66c8e82d9bf9f45bd8e1c14299d36d	235	1105.74	920.982	2.63083	2.26201		1137.64	935.212	3.12704
	static	20230314_HUVECS_wt_med_24hstatic_lefttoright_VeCadVimPlec_20x_08x-02_tile_3C	8c4dc5516f66c8e82d9bf9f45bd8e1c14299d36d	236	2282.1	910.422	0.693886	2.53732		2257.84	926.909	1.06116
	static	20230314_HUVECS_wt_med_24hstatic_lefttoright_VeCadVimPlec_20x_08x-02_tile_3C	8c4dc5516f66c8e82d9bf9f45bd8e1c14299d36d	237	1720.72	898.321	1.20882	1.56719		1714.85	901.698	1.63621
	static	20230314_HUVECS_wt_med_24hstatic_lefttoright_VeCadVimPlec_20x_08x-02_tile_3C	8c4dc5516f66c8e82d9bf9f45bd8e1c14299d36d	238	2066.85	925.375	1.10857	1.82436		2064.92	930.378	2.3448
	static	20230314_HUVECS_wt_med_24hstatic_lefttoright_VeCadVimPlec_20x_08x-02_tile_3C	8c4dc5516f66c8e82d9bf9f45bd8e1c14299d36d	239	508.054	951.339	0.805422	3.25961		462.6	981.312	0.505142
	static	20230314_HUVECS_wt_med_24hstatic_lefttoright_VeCadVimPlec_20x_08x-02_tile_3C	8c4dc5516f66c8e82d9bf9f45bd8e1c14299d36d	240	436.855	921.642	0.665573	2.95949		462.374	906.412	1.32449
	static	20230314_HUVECS_wt_med_24hstatic_lefttoright_VeCadVimPlec_20x_08x-02_tile_3C	8c4dc5516f66c8e82d9bf9f45bd8e1c14299d36d	241	138.314	897.588	2.83897	2.09106		183.533	904.787	1.6871
	static	20230314_HUVECS_wt_med_24hstatic_lefttoright_VeCadVimPlec_20x_08x-02_tile_3C	8c4dc5516f66c8e82d9bf9f45bd8e1c14299d36d	242	3118.52	1057.62	1.19166	3.25767		3119.59	1047.35	0.200133
	static	20230314_HUVECS_wt_med_24hstatic_lefttoright_VeCadVimPlec_20x_08x-02_tile_3C	8c4dc5516f66c8e82d9bf9f45bd8e1c14299d36d	243	3215.71	947.528	1.44532	1.71039		3222.43	953.038	1.47316
	static	20230314_HUVECS_wt_med_24hstatic_lefttoright_VeCadVimPlec_20x_08x-02_tile_3C	8c4dc5516f66c8e82d9bf9f45bd8e1c14299d36d	244	3036.32	919.301	1.54665	1.04875		3019.74	922.197	0.678096
	static	20230314_HUVECS_wt_med_24hstatic_lefttoright_VeCadVimPlec_20x_08x-02_tile_3C	8c4dc5516f66c8e82d9bf9f45bd8e1c14299d36d	245	1649.55	1022.25	1.2834	4.34956		1667.34	986.786	0.983437
	static	20230314_HUVECS_wt_med_24hstatic_lefttoright_VeCadVimPlec_20x_08x-02_tile_3C	8c4dc5516f66c8e82d9bf9f45bd8e1c14299d36d	246	2924.59	954.729	1.59632	2.98496		2923.8	927.605	1.16034
	static	20230314_HUVECS_wt_med_24hstatic_lefttoright_VeCadVimPlec_20x_08x-02_tile_3C	8c4dc5516f66c8e82d9bf9f45bd8e1c14299d36d	247	2859.89	944.767	1.54945	1.64882		2868.52	937.715	1.93059
	static	20230314_HUVECS_wt_med_24hstatic_lefttoright_VeCadVimPlec_20x_08x-02_tile_3C	8c4dc5516f66c8e82d9bf9f45bd8e1c14299d36d	248	1531.32	948.349	1.19119	1.25905		1526.17	946.131	1.84875
	static	20230314_HUVECS_wt_med_24hstatic_lefttoright_VeCadVimPlec_20x_08x-02_tile_3C	8c4dc5516f66c8e82d9bf9f45bd8e1c14299d36d	250	2117	994.471	1.33738	2.85098		2112.89	1010.69	0.923824
	static	20230314_HUVECS_wt_med_24hstatic_lefttoright_VeCadVimPlec_20x_08x-02_tile_3C	8c4dc5516f66c8e82d9bf9f45bd8e1c14299d36d	251	661.407	938.081	0.228736	4.117		638.221	932.985	0.202347
	static	20230314_HUVECS_wt_med_24hstatic_lefttoright_VeCadVimPlec_20x_08x-02_tile_3C	8c4dc5516f66c8e82d9bf9f45bd8e1c14299d36d	252	930.675	943.452	2.74779	3.5079		925.573	932.524	2.78198
	static	20230314_HUVECS_wt_med_24hstatic_lefttoright_VeCadVimPlec_20x_08x-02_tile_3C	8c4dc5516f66c8e82d9bf9f45bd8e1c14299d36d	253	3113.89	945.453	1.04371	1.43205		3110.49	944.481	1.1137
	static	20230314_HUVECS_wt_med_24hstatic_lefttoright_VeCadVimPlec_20x_08x-02_tile_3C	8c4dc5516f66c8e82d9bf9f45bd8e1c14299d36d	254	1884.9	1013	0.821483	1.46257		1867.54	1033.07	1.49666
	static	20230314_HUVECS_wt_med_24hstatic_lefttoright_VeCadVimPlec_20x_08x-02_tile_3C	8c4dc5516f66c8e82d9bf9f45bd8e1c14299d36d	256	2507.38	1019.63	2.082	2.26626		2521.53	1029.3	1.84414
	static	20230314_HUVECS_wt_med_24hstatic_lefttoright_VeCadVimPlec_20x_08x-02_tile_3C	8c4dc5516f66c8e82d9bf9f45bd8e1c14299d36d	257	1573.13	1066.05	1.20795	4.20666		1586.9	1017.84	0.493509
	static	20230314_HUVECS_wt_med_24hstatic_lefttoright_VeCadVimPlec_20x_08x-02_tile_3C	8c4dc5516f66c8e82d9bf9f45bd8e1c14299d36d	258	267.821	966.703	2.88068	1.33487		256.589	961.303	0.0143918
	static	20230314_HUVECS_wt_med_24hstatic_lefttoright_VeCadVimPlec_20x_08x-02_tile_3C	8c4dc5516f66c8e82d9bf9f45bd8e1c14299d36d	259	1260.46	974.942	0.646955	2.96408		1269.26	957.027	0.324354
	static	20230314_HUVECS_wt_med_24hstatic_lefttoright_VeCadVimPlec_20x_08x-02_tile_3C	8c4dc5516f66c8e82d9bf9f45bd8e1c14299d36d	260	3468.59	1040.7	0.679348	1.3912		3486.53	1057.49	0.267919
	static	20230314_HUVECS_wt_med_24hstatic_lefttoright_VeCadVimPlec_20x_08x-02_tile_3C	8c4dc5516f66c8e82d9bf9f45bd8e1c14299d36d	261	879.328	979.73	2.77595	2.25608		884.665	970.521	2.63253
	static	20230314_HUVECS_wt_med_24hstatic_lefttoright_VeCadVimPlec_20x_08x-02_tile_3C	8c4dc5516f66c8e82d9bf9f45bd8e1c14299d36d	262	736.285	1008.03	3.02309	1.37811		738.248	1033.57	1.86131
	static	20230314_HUVECS_wt_med_24hstatic_lefttoright_VeCadVimPlec_20x_08x-02_tile_3C	8c4dc5516f66c8e82d9bf9f45bd8e1c14299d36d	263	2195.25	995.447	1.06558	1.73647		2200.64	988.346	1.13956
	static	20230314_HUVECS_wt_med_24hstatic_lefttoright_VeCadVimPlec_20x_08x-02_tile_3C	8c4dc5516f66c8e82d9bf9f45bd8e1c14299d36d	264	373.981	1014.02	2.28244	2.55958		379.727	1024.23	3.02383
	static	20230314_HUVECS_wt_med_24hstatic_lefttoright_VeCadVimPlec_20x_08x-02_tile_3C	8c4dc5516f66c8e82d9bf9f45bd8e1c14299d36d	265	3295.35	1034.57	0.463726	2.56601		3364.18	1006.49	1.28973
	static	20230314_HUVECS_wt_med_24hstatic_lefttoright_VeCadVimPlec_20x_08x-02_tile_3C	8c4dc5516f66c8e82d9bf9f45bd8e1c14299d36d	266	2003.53	1095.35	1.36222	1.64211		2020.36	1101.67	1.33661
	static	20230314_HUVECS_wt_med_24hstatic_lefttoright_VeCadVimPlec_20x_08x-02_tile_3C	8c4dc5516f66c8e82d9bf9f45bd8e1c14299d36d	267	1095.15	997.386	2.79201	2.68766		1082.13	991.751	3.00575
	static	20230314_HUVECS_wt_med_24hstatic_lefttoright_VeCadVimPlec_20x_08x-02_tile_3C	8c4dc5516f66c8e82d9bf9f45bd8e1c14299d36d	268	2988.69	990.571	0.701143	1.64982		2985.33	989.037	1.08291
	static	20230314_HUVECS_wt_med_24hstatic_lefttoright_VeCadVimPlec_20x_08x-02_tile_3C	8c4dc5516f66c8e82d9bf9f45bd8e1c14299d36d	269	1386.11	999.42	0.192151	2.50996		1424.08	995.07	0.686634
	static	20230314_HUVECS_wt_med_24hstatic_lefttoright_VeCadVimPlec_20x_08x-02_tile_3C	8c4dc5516f66c8e82d9bf9f45bd8e1c14299d36d	270	2332.95	1049.58	0.948359	2.62041		2332.89	1036.51	1.39049
	static	20230314_HUVECS_wt_med_24hstatic_lefttoright_VeCadVimPlec_20x_08x-02_tile_3C	8c4dc5516f66c8e82d9bf9f45bd8e1c14299d36d	271	3069.58	1000.48	1.42082	1.80604		3070.36	1015.49	1.35603
	static	20230314_HUVECS_wt_med_24hstatic_lefttoright_VeCadVimPlec_20x_08x-02_tile_3C	8c4dc5516f66c8e82d9bf9f45bd8e1c14299d36d	272	2814.24	1030.35	2.12351	2.7012		2821.17	1027.37	2.20293
	static	20230314_HUVECS_wt_med_24hstatic_lefttoright_VeCadVimPlec_20x_08x-02_tile_3C	8c4dc5516f66c8e82d9bf9f45bd8e1c14299d36d	273	1719.47	1089.72	0.794945	2.8402		1761.51	1072.14	1.33232
	static	20230314_HUVECS_wt_med_24hstatic_lefttoright_VeCadVimPlec_20x_08x-02_tile_3C	8c4dc5516f66c8e82d9bf9f45bd8e1c14299d36d	274	516.276	1037.52	0.633452	3.74909		493.94	1050.46	0.715729
	static	20230314_HUVECS_wt_med_24hstatic_lefttoright_VeCadVimPlec_20x_08x-02_tile_3C	8c4dc5516f66c8e82d9bf9f45bd8e1c14299d36d	275	3028.8	1025.13	1.21187	1.79007		3028.18	1030.14	1.27213
	static	20230314_HUVECS_wt_med_24hstatic_lefttoright_VeCadVimPlec_20x_08x-02_tile_3C	8c4dc5516f66c8e82d9bf9f45bd8e1c14299d36d	276	199.498	1030.68	3.06066	2.13374		199.359	1018.43	3.00887
	static	20230314_HUVECS_wt_med_24hstatic_lefttoright_VeCadVimPlec_20x_08x-02_tile_3C	8c4dc5516f66c8e82d9bf9f45bd8e1c14299d36d	277	2629.55	1083.82	1.53087	2.29427		2638.72	1074.91	1.91245
	static	20230314_HUVECS_wt_med_24hstatic_lefttoright_VeCadVimPlec_20x_08x-02_tile_3C	8c4dc5516f66c8e82d9bf9f45bd8e1c14299d36d	278	547.354	1109.58	0.87522	1.77673		539.923	1108.92	2.55799
	static	20230314_HUVECS_wt_med_24hstatic_lefttoright_VeCadVimPlec_20x_08x-02_tile_3C	8c4dc5516f66c8e82d9bf9f45bd8e1c14299d36d	279	2245.9	1065.94	1.10063	2.54677		2244.39	1071.02	1.24896
	static	20230314_HUVECS_wt_med_24hstatic_lefttoright_VeCadVimPlec_20x_08x-02_tile_3C	8c4dc5516f66c8e82d9bf9f45bd8e1c14299d36d	280	1488.53	1051.89	3.02673	1.34434		1483.57	1056.8	2.82066
	static	20230314_HUVECS_wt_med_24hstatic_lefttoright_VeCadVimPlec_20x_08x-02_tile_3C	8c4dc5516f66c8e82d9bf9f45bd8e1c14299d36d	281	2442	1108.25	2.07858	1.54963		2464.33	1132.76	1.65541
	static	20230314_HUVECS_wt_med_24hstatic_lefttoright_VeCadVimPlec_20x_08x-02_tile_3C	8c4dc5516f66c8e82d9bf9f45bd8e1c14299d36d	283	2893.35	1058.56	2.05839	1.46587		2892.19	1061.69	2.60134
	static	20230314_HUVECS_wt_med_24hstatic_lefttoright_VeCadVimPlec_20x_08x-02_tile_3C	8c4dc5516f66c8e82d9bf9f45bd8e1c14299d36d	284	945.339	1061.86	0.0175082	2.65491		940.758	1079.08	2.89902
	static	20230314_HUVECS_wt_med_24hstatic_lefttoright_VeCadVimPlec_20x_08x-02_tile_3C	8c4dc5516f66c8e82d9bf9f45bd8e1c14299d36d	285	3752.8	1163.25	0.871799	1.5439		3732.22	1159.01	0.711832
	static	20230314_HUVECS_wt_med_24hstatic_lefttoright_VeCadVimPlec_20x_08x-02_tile_3C	8c4dc5516f66c8e82d9bf9f45bd8e1c14299d36d	286	2723.58	1135.86	1.97064	2.38163		2722.77	1133.76	1.94108
	static	20230314_HUVECS_wt_med_24hstatic_lefttoright_VeCadVimPlec_20x_08x-02_tile_3C	8c4dc5516f66c8e82d9bf9f45bd8e1c14299d36d	287	356.932	1085.13	2.42254	1.89797		335.729	1059.86	1.09475
	static	20230314_HUVECS_wt_med_24hstatic_lefttoright_VeCadVimPlec_20x_08x-02_tile_3C	8c4dc5516f66c8e82d9bf9f45bd8e1c14299d36d	288	2798.44	1115.58	2.13696	2.80626		2800.95	1128.14	2.07445
	static	20230314_HUVECS_wt_med_24hstatic_lefttoright_VeCadVimPlec_20x_08x-02_tile_3C	8c4dc5516f66c8e82d9bf9f45bd8e1c14299d36d	289	2112.5	1125.34	1.17392	2.70242		2119.7	1119.34	1.35963
	static	20230314_HUVECS_wt_med_24hstatic_lefttoright_VeCadVimPlec_20x_08x-02_tile_3C	8c4dc5516f66c8e82d9bf9f45bd8e1c14299d36d	290	1284.15	1077.96	0.30564	1.338		1314.45	1065.87	3.12438
	static	20230314_HUVECS_wt_med_24hstatic_lefttoright_VeCadVimPlec_20x_08x-02_tile_3C	8c4dc5516f66c8e82d9bf9f45bd8e1c14299d36d	291	2976.29	1055.82	0.254244	1.19558		2985.3	1054.03	1.33922
	static	20230314_HUVECS_wt_med_24hstatic_lefttoright_VeCadVimPlec_20x_08x-02_tile_3C	8c4dc5516f66c8e82d9bf9f45bd8e1c14299d36d	293	1158.13	1085.73	2.76493	1.70468		1180.27	1105.8	2.56864
	static	20230314_HUVECS_wt_med_24hstatic_lefttoright_VeCadVimPlec_20x_08x-02_tile_3C	8c4dc5516f66c8e82d9bf9f45bd8e1c14299d36d	294	692.842	1099.19	2.85394	2.15139		687.412	1104.39	3.0397
	static	20230314_HUVECS_wt_med_24hstatic_lefttoright_VeCadVimPlec_20x_08x-02_tile_3C	8c4dc5516f66c8e82d9bf9f45bd8e1c14299d36d	295	2175.46	1103.81	1.3283	1.98297		2171.95	1104.13	1.14471
	static	20230314_HUVECS_wt_med_24hstatic_lefttoright_VeCadVimPlec_20x_08x-02_tile_3C	8c4dc5516f66c8e82d9bf9f45bd8e1c14299d36d	296	3027.28	1082.72	0.771681	1.48986		3022.64	1079.89	0.631321
	static	20230314_HUVECS_wt_med_24hstatic_lefttoright_VeCadVimPlec_20x_08x-02_tile_3C	8c4dc5516f66c8e82d9bf9f45bd8e1c14299d36d	298	1407.04	1145.67	0.171989	1.28747		1430.1	1127.98	0.162233
	static	20230314_HUVECS_wt_med_24hstatic_lefttoright_VeCadVimPlec_20x_08x-02_tile_3C	8c4dc5516f66c8e82d9bf9f45bd8e1c14299d36d	299	3514.43	1185.85	0.558125	1.55135		3472.42	1175.63	1.01013
	static	20230314_HUVECS_wt_med_24hstatic_lefttoright_VeCadVimPlec_20x_08x-02_tile_3C	8c4dc5516f66c8e82d9bf9f45bd8e1c14299d36d	300	2956.13	1111.95	1.25118	1.11474		2953.41	1121.68	1.52884
	static	20230314_HUVECS_wt_med_24hstatic_lefttoright_VeCadVimPlec_20x_08x-02_tile_3C	8c4dc5516f66c8e82d9bf9f45bd8e1c14299d36d	301	1044.63	1137.45	0.167557	1.51434		1059.21	1148.42	0.540147
	static	20230314_HUVECS_wt_med_24hstatic_lefttoright_VeCadVimPlec_20x_08x-02_tile_3C	8c4dc5516f66c8e82d9bf9f45bd8e1c14299d36d	302	3284.64	1140.01	0.239632	2.38517		3279.71	1141.78	0.316031
	static	20230314_HUVECS_wt_med_24hstatic_lefttoright_VeCadVimPlec_20x_08x-02_tile_3C	8c4dc5516f66c8e82d9bf9f45bd8e1c14299d36d	303	859.546	1133.43	3.05816	2.18488		849.212	1125.45	2.90034
	static	20230314_HUVECS_wt_med_24hstatic_lefttoright_VeCadVimPlec_20x_08x-02_tile_3C	8c4dc5516f66c8e82d9bf9f45bd8e1c14299d36d	305	1814.72	1180.63	0.892912	1.82558		1824.49	1183.67	0.934624
	static	20230314_HUVECS_wt_med_24hstatic_lefttoright_VeCadVimPlec_20x_08x-02_tile_3C	8c4dc5516f66c8e82d9bf9f45bd8e1c14299d36d	306	2900	1163.51	1.55538	1.39742		2941.79	1156.3	1.85469
	static	20230314_HUVECS_wt_med_24hstatic_lefttoright_VeCadVimPlec_20x_08x-02_tile_3C	8c4dc5516f66c8e82d9bf9f45bd8e1c14299d36d	307	2992.9	1156.41	0.813249	1.63584		2972.95	1172.54	3.14057
	static	20230314_HUVECS_wt_med_24hstatic_lefttoright_VeCadVimPlec_20x_08x-02_tile_3C	8c4dc5516f66c8e82d9bf9f45bd8e1c14299d36d	308	320.312	1250.99	1.4319	4.26491		319.245	1252.3	1.6059
	static	20230314_HUVECS_wt_med_24hstatic_lefttoright_VeCadVimPlec_20x_08x-02_tile_3C	8c4dc5516f66c8e82d9bf9f45bd8e1c14299d36d	309	2272.21	1255.07	1.36488	4.54523		2256.73	1306.83	1.56185
	static	20230314_HUVECS_wt_med_24hstatic_lefttoright_VeCadVimPlec_20x_08x-02_tile_3C	8c4dc5516f66c8e82d9bf9f45bd8e1c14299d36d	310	2345.02	1265.87	1.34554	2.68471		2352.71	1220.45	0.651923
	static	20230314_HUVECS_wt_med_24hstatic_lefttoright_VeCadVimPlec_20x_08x-02_tile_3C	8c4dc5516f66c8e82d9bf9f45bd8e1c14299d36d	311	661.574	1203.21	0.0574494	1.303		678.276	1208.58	1.06751
	static	20230314_HUVECS_wt_med_24hstatic_lefttoright_VeCadVimPlec_20x_08x-02_tile_3C	8c4dc5516f66c8e82d9bf9f45bd8e1c14299d36d	312	2571.1	1237.06	1.53049	2.27389		2555.78	1276.57	1.81336
	static	20230314_HUVECS_wt_med_24hstatic_lefttoright_VeCadVimPlec_20x_08x-02_tile_3C	8c4dc5516f66c8e82d9bf9f45bd8e1c14299d36d	313	1185	1187.94	2.32112	2.33678		1172.43	1168.64	1.89868
	static	20230314_HUVECS_wt_med_24hstatic_lefttoright_VeCadVimPlec_20x_08x-02_tile_3C	8c4dc5516f66c8e82d9bf9f45bd8e1c14299d36d	314	3153.59	1218.79	1.21242	1.48031		3138.4	1224.18	0.823433
	static	20230314_HUVECS_wt_med_24hstatic_lefttoright_VeCadVimPlec_20x_08x-02_tile_3C	8c4dc5516f66c8e82d9bf9f45bd8e1c14299d36d	315	238.856	1203.43	2.21411	2.01381		217.322	1179.29	2.50082
	static	20230314_HUVECS_wt_med_24hstatic_lefttoright_VeCadVimPlec_20x_08x-02_tile_3C	8c4dc5516f66c8e82d9bf9f45bd8e1c14299d36d	316	1262.82	1222.38	1.26632	2.52507		1278.68	1208.5	1.31817
	static	20230314_HUVECS_wt_med_24hstatic_lefttoright_VeCadVimPlec_20x_08x-02_tile_3C	8c4dc5516f66c8e82d9bf9f45bd8e1c14299d36d	317	2215.6	1225.29	1.40703	2.70327		2213.58	1223.28	1.44924
	static	20230314_HUVECS_wt_med_24hstatic_lefttoright_VeCadVimPlec_20x_08x-02_tile_3C	8c4dc5516f66c8e82d9bf9f45bd8e1c14299d36d	318	863.269	1220.79	0.222767	2.78853		905.423	1202.72	0.362347
	static	20230314_HUVECS_wt_med_24hstatic_lefttoright_VeCadVimPlec_20x_08x-02_tile_3C	8c4dc5516f66c8e82d9bf9f45bd8e1c14299d36d	319	3290.95	1261.8	0.384334	1.46417		3263.43	1263.02	0.178626
	static	20230314_HUVECS_wt_med_24hstatic_lefttoright_VeCadVimPlec_20x_08x-02_tile_3C	8c4dc5516f66c8e82d9bf9f45bd8e1c14299d36d	320	1707.4	1285.9	1.55948	3.45353		1715.41	1262.13	1.41803
	static	20230314_HUVECS_wt_med_24hstatic_lefttoright_VeCadVimPlec_20x_08x-02_tile_3C	8c4dc5516f66c8e82d9bf9f45bd8e1c14299d36d	321	436.125	1353.81	1.89683	1.81258		430.532	1345.58	1.71803
	static	20230314_HUVECS_wt_med_24hstatic_lefttoright_VeCadVimPlec_20x_08x-02_tile_3C	8c4dc5516f66c8e82d9bf9f45bd8e1c14299d36d	322	1124.66	1236.5	2.57423	1.818		1127.35	1216.18	2.63185
	static	20230314_HUVECS_wt_med_24hstatic_lefttoright_VeCadVimPlec_20x_08x-02_tile_3C	8c4dc5516f66c8e82d9bf9f45bd8e1c14299d36d	323	2143.74	1236.03	1.3221	2.33269		2142.43	1241.21	1.62322
	static	20230314_HUVECS_wt_med_24hstatic_lefttoright_VeCadVimPlec_20x_08x-02_tile_3C	8c4dc5516f66c8e82d9bf9f45bd8e1c14299d36d	324	2651.79	1264.18	1.46682	3.14605		2650.73	1288.24	1.55232
	static	20230314_HUVECS_wt_med_24hstatic_lefttoright_VeCadVimPlec_20x_08x-02_tile_3C	8c4dc5516f66c8e82d9bf9f45bd8e1c14299d36d	325	178.03	1233.23	2.24197	1.62035		174.224	1218.03	2.1754
	static	20230314_HUVECS_wt_med_24hstatic_lefttoright_VeCadVimPlec_20x_08x-02_tile_3C	8c4dc5516f66c8e82d9bf9f45bd8e1c14299d36d	326	1571.78	1276.43	0.963622	2.2132		1591.08	1268.38	0.781388
	static	20230314_HUVECS_wt_med_24hstatic_lefttoright_VeCadVimPlec_20x_08x-02_tile_3C	8c4dc5516f66c8e82d9bf9f45bd8e1c14299d36d	327	1834.49	1317.13	1.01173	2.34851		1828.12	1303.12	0.961362
	static	20230314_HUVECS_wt_med_24hstatic_lefttoright_VeCadVimPlec_20x_08x-02_tile_3C	8c4dc5516f66c8e82d9bf9f45bd8e1c14299d36d	328	3042.44	1253.21	1.30656	1.56853		3054.76	1244.85	1.99934
	static	20230314_HUVECS_wt_med_24hstatic_lefttoright_VeCadVimPlec_20x_08x-02_tile_3C	8c4dc5516f66c8e82d9bf9f45bd8e1c14299d36d	329	2496.02	1300.07	1.56545	3.01688		2483.71	1322.87	1.69592
	static	20230314_HUVECS_wt_med_24hstatic_lefttoright_VeCadVimPlec_20x_08x-02_tile_3C	8c4dc5516f66c8e82d9bf9f45bd8e1c14299d36d	330	1955.75	1262.01	1.66127	1.71221		1951.23	1327.33	2.98575
	static	20230314_HUVECS_wt_med_24hstatic_lefttoright_VeCadVimPlec_20x_08x-02_tile_3C	8c4dc5516f66c8e82d9bf9f45bd8e1c14299d36d	331	2039.16	1258.74	1.14236	2.023		2047.95	1257.55	1.32971
	static	20230314_HUVECS_wt_med_24hstatic_lefttoright_VeCadVimPlec_20x_08x-02_tile_3C	8c4dc5516f66c8e82d9bf9f45bd8e1c14299d36d	332	2954.47	1253.42	1.76363	1.62584		2965.89	1216.89	2.30904
	static	20230314_HUVECS_wt_med_24hstatic_lefttoright_VeCadVimPlec_20x_08x-02_tile_3C	8c4dc5516f66c8e82d9bf9f45bd8e1c14299d36d	333	2429.67	1314.11	1.61966	3.18738		2439.65	1309.59	1.74686
	static	20230314_HUVECS_wt_med_24hstatic_lefttoright_VeCadVimPlec_20x_08x-02_tile_3C	8c4dc5516f66c8e82d9bf9f45bd8e1c14299d36d	334	2841.85	1357.04	1.36419	1.35031		2852.65	1349.1	2.04866
	static	20230314_HUVECS_wt_med_24hstatic_lefttoright_VeCadVimPlec_20x_08x-02_tile_3C	8c4dc5516f66c8e82d9bf9f45bd8e1c14299d36d	336	2719.59	1303.92	1.43464	1.9064		2702.53	1316.99	1.39749
	static	20230314_HUVECS_wt_med_24hstatic_lefttoright_VeCadVimPlec_20x_08x-02_tile_3C	8c4dc5516f66c8e82d9bf9f45bd8e1c14299d36d	337	1446.56	1306.87	1.31642	1.71298		1453.79	1310.92	2.06831
	static	20230314_HUVECS_wt_med_24hstatic_lefttoright_VeCadVimPlec_20x_08x-02_tile_3C	8c4dc5516f66c8e82d9bf9f45bd8e1c14299d36d	339	907.031	1268.4	0.331672	2.5079		927.881	1254.67	2.97815
	static	20230314_HUVECS_wt_med_24hstatic_lefttoright_VeCadVimPlec_20x_08x-02_tile_3C	8c4dc5516f66c8e82d9bf9f45bd8e1c14299d36d	340	2061.33	1381.1	1.41878	2.70681		2068.8	1388.16	1.75276
	static	20230314_HUVECS_wt_med_24hstatic_lefttoright_VeCadVimPlec_20x_08x-02_tile_3C	8c4dc5516f66c8e82d9bf9f45bd8e1c14299d36d	341	994.08	1292.86	0.463379	2.54206		997.492	1303.12	0.679935
	static	20230314_HUVECS_wt_med_24hstatic_lefttoright_VeCadVimPlec_20x_08x-02_tile_3C	8c4dc5516f66c8e82d9bf9f45bd8e1c14299d36d	342	3565.57	1303.11	0.312885	2.95816		3542.72	1319.39	0.198242
	static	20230314_HUVECS_wt_med_24hstatic_lefttoright_VeCadVimPlec_20x_08x-02_tile_3C	8c4dc5516f66c8e82d9bf9f45bd8e1c14299d36d	343	619.317	1292.98	3.09868	2.26625		634.678	1300.88	0.131617
	static	20230314_HUVECS_wt_med_24hstatic_lefttoright_VeCadVimPlec_20x_08x-02_tile_3C	8c4dc5516f66c8e82d9bf9f45bd8e1c14299d36d	345	2111.96	1364.53	1.70156	3.75041		2114.94	1380.9	1.58461
	static	20230314_HUVECS_wt_med_24hstatic_lefttoright_VeCadVimPlec_20x_08x-02_tile_3C	8c4dc5516f66c8e82d9bf9f45bd8e1c14299d36d	346	2178.09	1383.82	1.78742	3.01197		2166.64	1362.11	1.27568
	static	20230314_HUVECS_wt_med_24hstatic_lefttoright_VeCadVimPlec_20x_08x-02_tile_3C	8c4dc5516f66c8e82d9bf9f45bd8e1c14299d36d	348	733.853	1334.35	2.9425	1.66361		700.554	1341.86	0.514621
	static	20230314_HUVECS_wt_med_24hstatic_lefttoright_VeCadVimPlec_20x_08x-02_tile_3C	8c4dc5516f66c8e82d9bf9f45bd8e1c14299d36d	349	1081.95	1311.85	3.04682	2.03947		1078.52	1309.44	3.06546
	static	20230314_HUVECS_wt_med_24hstatic_lefttoright_VeCadVimPlec_20x_08x-02_tile_3C	8c4dc5516f66c8e82d9bf9f45bd8e1c14299d36d	350	3617.91	1405.86	1.18557	3.45532		3616.88	1418.98	1.79537
	static	20230314_HUVECS_wt_med_24hstatic_lefttoright_VeCadVimPlec_20x_08x-02_tile_3C	8c4dc5516f66c8e82d9bf9f45bd8e1c14299d36d	351	1637.94	1416.18	1.66259	2.38655		1635.49	1401.25	1.64312
	static	20230314_HUVECS_wt_med_24hstatic_lefttoright_VeCadVimPlec_20x_08x-02_tile_3C	8c4dc5516f66c8e82d9bf9f45bd8e1c14299d36d	352	227.386	1390.24	1.10777	1.26151		232.329	1357.01	0.824573
	static	20230314_HUVECS_wt_med_24hstatic_lefttoright_VeCadVimPlec_20x_08x-02_tile_3C	8c4dc5516f66c8e82d9bf9f45bd8e1c14299d36d	353	3084.04	1373.97	1.23712	1.6843		3084.31	1366.04	1.34449
	static	20230314_HUVECS_wt_med_24hstatic_lefttoright_VeCadVimPlec_20x_08x-02_tile_3C	8c4dc5516f66c8e82d9bf9f45bd8e1c14299d36d	354	1282.72	1480.62	1.3949	2.2156		1312.59	1481.36	1.16321
	static	20230314_HUVECS_wt_med_24hstatic_lefttoright_VeCadVimPlec_20x_08x-02_tile_3C	8c4dc5516f66c8e82d9bf9f45bd8e1c14299d36d	355	1190.22	1346.85	2.38571	2.02696		1189.73	1348.76	2.30887
	static	20230314_HUVECS_wt_med_24hstatic_lefttoright_VeCadVimPlec_20x_08x-02_tile_3C	8c4dc5516f66c8e82d9bf9f45bd8e1c14299d36d	356	3728.19	1385.57	1.87075	1.79705		3741.64	1388.05	1.56744
	static	20230314_HUVECS_wt_med_24hstatic_lefttoright_VeCadVimPlec_20x_08x-02_tile_3C	8c4dc5516f66c8e82d9bf9f45bd8e1c14299d36d	357	3353.31	1378.14	0.579426	3.35894		3335.02	1387.52	0.51131
	static	20230314_HUVECS_wt_med_24hstatic_lefttoright_VeCadVimPlec_20x_08x-02_tile_3C	8c4dc5516f66c8e82d9bf9f45bd8e1c14299d36d	358	598.111	1432.5	1.50142	2.64977		629.962	1353.25	2.96321
	static	20230314_HUVECS_wt_med_24hstatic_lefttoright_VeCadVimPlec_20x_08x-02_tile_3C	8c4dc5516f66c8e82d9bf9f45bd8e1c14299d36d	360	2591.96	1427.38	1.65658	2.69258		2603.57	1448.03	1.67537
	static	20230314_HUVECS_wt_med_24hstatic_lefttoright_VeCadVimPlec_20x_08x-02_tile_3C	8c4dc5516f66c8e82d9bf9f45bd8e1c14299d36d	361	880.491	1348.7	2.92215	1.91535		877.441	1354.85	0.0400544
	static	20230314_HUVECS_wt_med_24hstatic_lefttoright_VeCadVimPlec_20x_08x-02_tile_3C	8c4dc5516f66c8e82d9bf9f45bd8e1c14299d36d	362	1958.62	1439.19	1.8338	1.73778		1954.32	1362.13	0.851114
	static	20230314_HUVECS_wt_med_24hstatic_lefttoright_VeCadVimPlec_20x_08x-02_tile_3C	8c4dc5516f66c8e82d9bf9f45bd8e1c14299d36d	363	1061.98	1376.45	2.65538	2.98078		1103.87	1395.06	2.60831
	static	20230314_HUVECS_wt_med_24hstatic_lefttoright_VeCadVimPlec_20x_08x-02_tile_3C	8c4dc5516f66c8e82d9bf9f45bd8e1c14299d36d	364	1103.66	1355.45	2.9481	3.82601		1098.21	1354.64	3.04872
	static	20230314_HUVECS_wt_med_24hstatic_lefttoright_VeCadVimPlec_20x_08x-02_tile_3C	8c4dc5516f66c8e82d9bf9f45bd8e1c14299d36d	366	3198.65	1393.54	0.485254	1.92493		3234.59	1389.75	0.544154
	static	20230314_HUVECS_wt_med_24hstatic_lefttoright_VeCadVimPlec_20x_08x-02_tile_3C	8c4dc5516f66c8e82d9bf9f45bd8e1c14299d36d	369	3016.22	1453.22	1.89432	3.16859		2995.37	1419.12	1.67113
	static	20230314_HUVECS_wt_med_24hstatic_lefttoright_VeCadVimPlec_20x_08x-02_tile_3C	8c4dc5516f66c8e82d9bf9f45bd8e1c14299d36d	370	2426.6	1503.88	1.91973	2.9773		2449.12	1545.91	2.0462
	static	20230314_HUVECS_wt_med_24hstatic_lefttoright_VeCadVimPlec_20x_08x-02_tile_3C	8c4dc5516f66c8e82d9bf9f45bd8e1c14299d36d	371	3475.27	1413.47	0.14369	2.10306		3489.3	1396.96	0.657495
	static	20230314_HUVECS_wt_med_24hstatic_lefttoright_VeCadVimPlec_20x_08x-02_tile_3C	8c4dc5516f66c8e82d9bf9f45bd8e1c14299d36d	372	1072.25	1464.47	2.39629	3.13447		1048.55	1445.84	2.79248
	static	20230314_HUVECS_wt_med_24hstatic_lefttoright_VeCadVimPlec_20x_08x-02_tile_3C	8c4dc5516f66c8e82d9bf9f45bd8e1c14299d36d	373	810.579	1441.92	1.85394	2.0863		811.493	1461.17	2.01116
	static	20230314_HUVECS_wt_med_24hstatic_lefttoright_VeCadVimPlec_20x_08x-02_tile_3C	8c4dc5516f66c8e82d9bf9f45bd8e1c14299d36d	374	1167.49	1420.84	1.62852	1.65957		1160.77	1410.99	0.840109
	static	20230314_HUVECS_wt_med_24hstatic_lefttoright_VeCadVimPlec_20x_08x-02_tile_3C	8c4dc5516f66c8e82d9bf9f45bd8e1c14299d36d	375	1495.99	1631.35	1.47404	3.53325		1493.69	1680.53	1.58136
	static	20230314_HUVECS_wt_med_24hstatic_lefttoright_VeCadVimPlec_20x_08x-02_tile_3C	8c4dc5516f66c8e82d9bf9f45bd8e1c14299d36d	376	944.401	1532.82	1.90516	4.42432		941.659	1496.12	1.87046
	static	20230314_HUVECS_wt_med_24hstatic_lefttoright_VeCadVimPlec_20x_08x-02_tile_3C	8c4dc5516f66c8e82d9bf9f45bd8e1c14299d36d	377	2663.85	1484.78	1.5776	2.88141		2652.33	1476.41	1.70901
	static	20230314_HUVECS_wt_med_24hstatic_lefttoright_VeCadVimPlec_20x_08x-02_tile_3C	8c4dc5516f66c8e82d9bf9f45bd8e1c14299d36d	378	672.95	1451.81	0.946677	2.87686		647.709	1475.25	1.26247
	static	20230314_HUVECS_wt_med_24hstatic_lefttoright_VeCadVimPlec_20x_08x-02_tile_3C	8c4dc5516f66c8e82d9bf9f45bd8e1c14299d36d	379	3659.31	1507.97	1.06927	1.81469		3684.47	1483.7	1.65545
	static	20230314_HUVECS_wt_med_24hstatic_lefttoright_VeCadVimPlec_20x_08x-02_tile_3C	8c4dc5516f66c8e82d9bf9f45bd8e1c14299d36d	380	994.727	1464.87	2.19279	3.16487		982.907	1447.42	2.31078
	static	20230314_HUVECS_wt_med_24hstatic_lefttoright_VeCadVimPlec_20x_08x-02_tile_3C	8c4dc5516f66c8e82d9bf9f45bd8e1c14299d36d	381	2937.03	1539.3	1.48808	1.81236		2904.64	1551.59	1.32365
	static	20230314_HUVECS_wt_med_24hstatic_lefttoright_VeCadVimPlec_20x_08x-02_tile_3C	8c4dc5516f66c8e82d9bf9f45bd8e1c14299d36d	382	1388.81	1512.85	1.12361	2.74196		1378.61	1531.15	2.59707
	static	20230314_HUVECS_wt_med_24hstatic_lefttoright_VeCadVimPlec_20x_08x-02_tile_3C	8c4dc5516f66c8e82d9bf9f45bd8e1c14299d36d	383	700.541	1511.41	1.0351	3.40272		738.555	1460.47	1.04472
	static	20230314_HUVECS_wt_med_24hstatic_lefttoright_VeCadVimPlec_20x_08x-02_tile_3C	8c4dc5516f66c8e82d9bf9f45bd8e1c14299d36d	384	2532.06	1555.48	1.66493	2.98125		2541.12	1507.91	1.66939
	static	20230314_HUVECS_wt_med_24hstatic_lefttoright_VeCadVimPlec_20x_08x-02_tile_3C	8c4dc5516f66c8e82d9bf9f45bd8e1c14299d36d	385	1201.73	1485.96	1.39975	3.82281		1212.44	1410.81	3.04689
	static	20230314_HUVECS_wt_med_24hstatic_lefttoright_VeCadVimPlec_20x_08x-02_tile_3C	8c4dc5516f66c8e82d9bf9f45bd8e1c14299d36d	386	2328.29	1563.76	1.88148	2.21014		2339.65	1521.01	1.90201
	static	20230314_HUVECS_wt_med_24hstatic_lefttoright_VeCadVimPlec_20x_08x-02_tile_3C	8c4dc5516f66c8e82d9bf9f45bd8e1c14299d36d	388	2169.33	1539.15	1.80519	3.92046		2163.32	1511.18	1.57184
	static	20230314_HUVECS_wt_med_24hstatic_lefttoright_VeCadVimPlec_20x_08x-02_tile_3C	8c4dc5516f66c8e82d9bf9f45bd8e1c14299d36d	389	1719.84	1516.99	1.05602	2.28977		1715.98	1511.71	1.01739
	static	20230314_HUVECS_wt_med_24hstatic_lefttoright_VeCadVimPlec_20x_08x-02_tile_3C	8c4dc5516f66c8e82d9bf9f45bd8e1c14299d36d	390	1107.24	1436.88	2.75811	2.72745		1103.04	1434.09	2.85381
	static	20230314_HUVECS_wt_med_24hstatic_lefttoright_VeCadVimPlec_20x_08x-02_tile_3C	8c4dc5516f66c8e82d9bf9f45bd8e1c14299d36d	391	360.426	1515.36	1.77143	2.28101		361.935	1520.76	1.92471
	static	20230314_HUVECS_wt_med_24hstatic_lefttoright_VeCadVimPlec_20x_08x-02_tile_3C	8c4dc5516f66c8e82d9bf9f45bd8e1c14299d36d	392	2758.41	1539.28	1.205	1.2148		2753	1574.39	1.1194
	static	20230314_HUVECS_wt_med_24hstatic_lefttoright_VeCadVimPlec_20x_08x-02_tile_3C	8c4dc5516f66c8e82d9bf9f45bd8e1c14299d36d	393	178.405	1547.06	1.7561	1.22315		143.656	1489.49	0.700794
	static	20230314_HUVECS_wt_med_24hstatic_lefttoright_VeCadVimPlec_20x_08x-02_tile_3C	8c4dc5516f66c8e82d9bf9f45bd8e1c14299d36d	394	896.233	1543.63	2.09767	2.39873		910.492	1563.12	1.91783
	static	20230314_HUVECS_wt_med_24hstatic_lefttoright_VeCadVimPlec_20x_08x-02_tile_3C	8c4dc5516f66c8e82d9bf9f45bd8e1c14299d36d	395	2122.85	1578.06	1.73663	3.39524		2118.17	1569.99	1.62155
	static	20230314_HUVECS_wt_med_24hstatic_lefttoright_VeCadVimPlec_20x_08x-02_tile_3C	8c4dc5516f66c8e82d9bf9f45bd8e1c14299d36d	396	3145.05	1509.52	0.575975	2.40317		3128.16	1534.69	0.578711
	static	20230314_HUVECS_wt_med_24hstatic_lefttoright_VeCadVimPlec_20x_08x-02_tile_3C	8c4dc5516f66c8e82d9bf9f45bd8e1c14299d36d	397	2064.76	1560.98	1.44339	3.03457		2068.67	1587.33	1.72658
	static	20230314_HUVECS_wt_med_24hstatic_lefttoright_VeCadVimPlec_20x_08x-02_tile_3C	8c4dc5516f66c8e82d9bf9f45bd8e1c14299d36d	398	3371.37	1481.43	3.04509	1.14141		3368.65	1483.82	2.97649
	static	20230314_HUVECS_wt_med_24hstatic_lefttoright_VeCadVimPlec_20x_08x-02_tile_3C	8c4dc5516f66c8e82d9bf9f45bd8e1c14299d36d	399	3311.77	1472.71	0.120003	1.49448		3316.89	1477.85	0.354493
	static	20230314_HUVECS_wt_med_24hstatic_lefttoright_VeCadVimPlec_20x_08x-02_tile_3C	8c4dc5516f66c8e82d9bf9f45bd8e1c14299d36d	400	3447.1	1521.96	1.81288	2.75394		3450.69	1518.16	2.08891
	static	20230314_HUVECS_wt_med_24hstatic_lefttoright_VeCadVimPlec_20x_08x-02_tile_3C	8c4dc5516f66c8e82d9bf9f45bd8e1c14299d36d	402	3215.4	1588.89	1.33123	2.76635		3211.61	1586.26	2.76512
	static	20230314_HUVECS_wt_med_24hstatic_lefttoright_VeCadVimPlec_20x_08x-02_tile_3C	8c4dc5516f66c8e82d9bf9f45bd8e1c14299d36d	404	1842.96	1524.09	1.45934	1.21716		1843.35	1516.69	2.89594
	static	20230314_HUVECS_wt_med_24hstatic_lefttoright_VeCadVimPlec_20x_08x-02_tile_3C	8c4dc5516f66c8e82d9bf9f45bd8e1c14299d36d	405	457.124	1557.6	2.13789	3.23826		470.771	1560.27	2.24892
	static	20230314_HUVECS_wt_med_24hstatic_lefttoright_VeCadVimPlec_20x_08x-02_tile_3C	8c4dc5516f66c8e82d9bf9f45bd8e1c14299d36d	406	3499.17	1552.08	1.23502	3.10458		3514.1	1530.4	0.491435
	static	20230314_HUVECS_wt_med_24hstatic_lefttoright_VeCadVimPlec_20x_08x-02_tile_3C	8c4dc5516f66c8e82d9bf9f45bd8e1c14299d36d	407	1596.35	1612.09	1.54285	2.44855		1578.39	1580.52	1.44032
	static	20230314_HUVECS_wt_med_24hstatic_lefttoright_VeCadVimPlec_20x_08x-02_tile_3C	8c4dc5516f66c8e82d9bf9f45bd8e1c14299d36d	408	532.723	1554.6	1.62312	1.92192		531.153	1547.56	2.13079
	static	20230314_HUVECS_wt_med_24hstatic_lefttoright_VeCadVimPlec_20x_08x-02_tile_3C	8c4dc5516f66c8e82d9bf9f45bd8e1c14299d36d	409	3270.66	1577.19	1.79921	2.14814		3276.13	1581.36	1.55406
	static	20230314_HUVECS_wt_med_24hstatic_lefttoright_VeCadVimPlec_20x_08x-02_tile_3C	8c4dc5516f66c8e82d9bf9f45bd8e1c14299d36d	410	3318.5	1523.28	2.46968	1.3049		3324.05	1527.78	1.49758
	static	20230314_HUVECS_wt_med_24hstatic_lefttoright_VeCadVimPlec_20x_08x-02_tile_3C	8c4dc5516f66c8e82d9bf9f45bd8e1c14299d36d	411	2239.4	1616.21	1.66905	3.43107		2234.26	1587.1	1.72967
	static	20230314_HUVECS_wt_med_24hstatic_lefttoright_VeCadVimPlec_20x_08x-02_tile_3C	8c4dc5516f66c8e82d9bf9f45bd8e1c14299d36d	412	1922.03	1582.21	1.70817	1.26202		1929.79	1573.74	2.56894
	static	20230314_HUVECS_wt_med_24hstatic_lefttoright_VeCadVimPlec_20x_08x-02_tile_3C	8c4dc5516f66c8e82d9bf9f45bd8e1c14299d36d	413	3405.38	1567	2.09054	2.16332		3392.72	1545.16	0.0454314
	static	20230314_HUVECS_wt_med_24hstatic_lefttoright_VeCadVimPlec_20x_08x-02_tile_3C	8c4dc5516f66c8e82d9bf9f45bd8e1c14299d36d	415	721.997	1597.32	1.37958	2.00841		726.294	1584.48	1.2204
	static	20230314_HUVECS_wt_med_24hstatic_lefttoright_VeCadVimPlec_20x_08x-02_tile_3C	8c4dc5516f66c8e82d9bf9f45bd8e1c14299d36d	416	305.424	1685.76	1.97597	2.28875		317.855	1688.33	1.10131
	static	20230314_HUVECS_wt_med_24hstatic_lefttoright_VeCadVimPlec_20x_08x-02_tile_3C	8c4dc5516f66c8e82d9bf9f45bd8e1c14299d36d	417	428.99	1635.02	1.87957	2.18771		416.456	1655.86	1.40126
	static	20230314_HUVECS_wt_med_24hstatic_lefttoright_VeCadVimPlec_20x_08x-02_tile_3C	8c4dc5516f66c8e82d9bf9f45bd8e1c14299d36d	418	1730.76	1640.35	0.938364	2.00945		1713	1658.27	0.835491
	static	20230314_HUVECS_wt_med_24hstatic_lefttoright_VeCadVimPlec_20x_08x-02_tile_3C	8c4dc5516f66c8e82d9bf9f45bd8e1c14299d36d	420	3501.46	1671.46	1.08319	4.16025		3542.89	1590.31	1.27323
	static	20230314_HUVECS_wt_med_24hstatic_lefttoright_VeCadVimPlec_20x_08x-02_tile_3C	8c4dc5516f66c8e82d9bf9f45bd8e1c14299d36d	421	1030.62	1647.15	1.49595	3.43755		1034.95	1629.54	1.61797
	static	20230314_HUVECS_wt_med_24hstatic_lefttoright_VeCadVimPlec_20x_08x-02_tile_3C	8c4dc5516f66c8e82d9bf9f45bd8e1c14299d36d	422	1104.26	1683.41	1.44738	3.7187		1096.18	1663.34	1.33686
	static	20230314_HUVECS_wt_med_24hstatic_lefttoright_VeCadVimPlec_20x_08x-02_tile_3C	8c4dc5516f66c8e82d9bf9f45bd8e1c14299d36d	423	1159.7	1773.94	1.34845	5.15829		1184.61	1681.4	1.8714
	static	20230314_HUVECS_wt_med_24hstatic_lefttoright_VeCadVimPlec_20x_08x-02_tile_3C	8c4dc5516f66c8e82d9bf9f45bd8e1c14299d36d	424	3113.84	1638.4	1.3247	1.57238		3121.14	1652.96	1.62499
	static	20230314_HUVECS_wt_med_24hstatic_lefttoright_VeCadVimPlec_20x_08x-02_tile_3C	8c4dc5516f66c8e82d9bf9f45bd8e1c14299d36d	425	2008.72	1664	1.76093	2.87026		1997.7	1654.61	1.61331
	static	20230314_HUVECS_wt_med_24hstatic_lefttoright_VeCadVimPlec_20x_08x-02_tile_3C	8c4dc5516f66c8e82d9bf9f45bd8e1c14299d36d	426	3318.07	1582.11	1.7115	1.40158		3317.71	1580.21	1.95148
	static	20230314_HUVECS_wt_med_24hstatic_lefttoright_VeCadVimPlec_20x_08x-02_tile_3C	8c4dc5516f66c8e82d9bf9f45bd8e1c14299d36d	427	366.179	1650.44	2.00155	3.90121		378.854	1676.1	2.11838
	static	20230314_HUVECS_wt_med_24hstatic_lefttoright_VeCadVimPlec_20x_08x-02_tile_3C	8c4dc5516f66c8e82d9bf9f45bd8e1c14299d36d	428	880.243	1644.62	2.27675	1.74673		888.168	1640.75	2.25094
	static	20230314_HUVECS_wt_med_24hstatic_lefttoright_VeCadVimPlec_20x_08x-02_tile_3C	8c4dc5516f66c8e82d9bf9f45bd8e1c14299d36d	429	3650.48	1625.94	0.374245	2.49784		3674.82	1620.07	0.198976
	static	20230314_HUVECS_wt_med_24hstatic_lefttoright_VeCadVimPlec_20x_08x-02_tile_3C	8c4dc5516f66c8e82d9bf9f45bd8e1c14299d36d	430	3367.73	1616.12	1.89023	1.1679		3366.94	1607.56	1.89944
	static	20230314_HUVECS_wt_med_24hstatic_lefttoright_VeCadVimPlec_20x_08x-02_tile_3C	8c4dc5516f66c8e82d9bf9f45bd8e1c14299d36d	431	642.038	1679.43	1.62425	2.22434		649.744	1674.06	1.19273
	static	20230314_HUVECS_wt_med_24hstatic_lefttoright_VeCadVimPlec_20x_08x-02_tile_3C	8c4dc5516f66c8e82d9bf9f45bd8e1c14299d36d	432	2660.74	1720.25	1.88492	1.39267		2650.93	1750.95	2.10742
	static	20230314_HUVECS_wt_med_24hstatic_lefttoright_VeCadVimPlec_20x_08x-02_tile_3C	8c4dc5516f66c8e82d9bf9f45bd8e1c14299d36d	433	3016.67	1703.91	1.65427	2.68506		3007.77	1697.75	1.93774
	static	20230314_HUVECS_wt_med_24hstatic_lefttoright_VeCadVimPlec_20x_08x-02_tile_3C	8c4dc5516f66c8e82d9bf9f45bd8e1c14299d36d	434	1857.63	1689.01	2.27203	3.54216		1849.26	1678.69	2.56069
	static	20230314_HUVECS_wt_med_24hstatic_lefttoright_VeCadVimPlec_20x_08x-02_tile_3C	8c4dc5516f66c8e82d9bf9f45bd8e1c14299d36d	435	1910.85	1667.5	2.45379	3.33038		1909.88	1671.94	2.59564
	static	20230314_HUVECS_wt_med_24hstatic_lefttoright_VeCadVimPlec_20x_08x-02_tile_3C	8c4dc5516f66c8e82d9bf9f45bd8e1c14299d36d	437	3729.25	1706.25	1.11615	2.42554		3745.31	1695.1	1.44392
	static	20230314_HUVECS_wt_med_24hstatic_lefttoright_VeCadVimPlec_20x_08x-02_tile_3C	8c4dc5516f66c8e82d9bf9f45bd8e1c14299d36d	438	573.107	1695.53	1.61885	2.76929		577.415	1695.06	1.44138
	static	20230314_HUVECS_wt_med_24hstatic_lefttoright_VeCadVimPlec_20x_08x-02_tile_3C	8c4dc5516f66c8e82d9bf9f45bd8e1c14299d36d	439	1374.99	1777.26	1.76251	2.37977		1358.39	1782.76	1.40069
	static	20230314_HUVECS_wt_med_24hstatic_lefttoright_VeCadVimPlec_20x_08x-02_tile_3C	8c4dc5516f66c8e82d9bf9f45bd8e1c14299d36d	440	511.367	1683.56	1.33947	1.77139		511.826	1691.15	1.37291
	static	20230314_HUVECS_wt_med_24hstatic_lefttoright_VeCadVimPlec_20x_08x-02_tile_3C	8c4dc5516f66c8e82d9bf9f45bd8e1c14299d36d	442	2128.23	1691.78	2.05528	2.173		2126.22	1697.15	1.87461
	static	20230314_HUVECS_wt_med_24hstatic_lefttoright_VeCadVimPlec_20x_08x-02_tile_3C	8c4dc5516f66c8e82d9bf9f45bd8e1c14299d36d	443	3321.02	1672.41	2.45918	1.83617		3316.96	1669.31	2.4069
	static	20230314_HUVECS_wt_med_24hstatic_lefttoright_VeCadVimPlec_20x_08x-02_tile_3C	8c4dc5516f66c8e82d9bf9f45bd8e1c14299d36d	444	1250.82	1803.06	1.45796	2.42578		1265.18	1780.68	1.54959
	static	20230314_HUVECS_wt_med_24hstatic_lefttoright_VeCadVimPlec_20x_08x-02_tile_3C	8c4dc5516f66c8e82d9bf9f45bd8e1c14299d36d	445	3277.74	1709.6	2.20675	1.57625		3275.27	1701.83	0.0123784
	static	20230314_HUVECS_wt_med_24hstatic_lefttoright_VeCadVimPlec_20x_08x-02_tile_3C	8c4dc5516f66c8e82d9bf9f45bd8e1c14299d36d	446	2107.96	1790.21	1.88297	3.80789		2104.62	1759.5	1.65163
	static	20230314_HUVECS_wt_med_24hstatic_lefttoright_VeCadVimPlec_20x_08x-02_tile_3C	8c4dc5516f66c8e82d9bf9f45bd8e1c14299d36d	448	2187.35	1798.31	1.60444	4.05116		2190.61	1761.91	1.54387
	static	20230314_HUVECS_wt_med_24hstatic_lefttoright_VeCadVimPlec_20x_08x-02_tile_3C	8c4dc5516f66c8e82d9bf9f45bd8e1c14299d36d	449	758.886	1754.93	1.93802	3.6507		774.081	1799.65	2.39806
	static	20230314_HUVECS_wt_med_24hstatic_lefttoright_VeCadVimPlec_20x_08x-02_tile_3C	8c4dc5516f66c8e82d9bf9f45bd8e1c14299d36d	450	814.915	1732.01	1.9656	2.25167		808.705	1693.56	3.0976
	static	20230314_HUVECS_wt_med_24hstatic_lefttoright_VeCadVimPlec_20x_08x-02_tile_3C	8c4dc5516f66c8e82d9bf9f45bd8e1c14299d36d	452	2949.15	1800.92	1.83032	2.4773		2947.33	1752.03	1.62544
	static	20230314_HUVECS_wt_med_24hstatic_lefttoright_VeCadVimPlec_20x_08x-02_tile_3C	8c4dc5516f66c8e82d9bf9f45bd8e1c14299d36d	453	2472.1	1740.61	2.69303	1.78176		2472.47	1763.79	2.67933
	static	20230314_HUVECS_wt_med_24hstatic_lefttoright_VeCadVimPlec_20x_08x-02_tile_3C	8c4dc5516f66c8e82d9bf9f45bd8e1c14299d36d	454	3200.75	1750.76	2.50885	1.68403		3208.47	1773.19	0.270826
	static	20230314_HUVECS_wt_med_24hstatic_lefttoright_VeCadVimPlec_20x_08x-02_tile_3C	8c4dc5516f66c8e82d9bf9f45bd8e1c14299d36d	455	681.874	1805.44	1.52321	4.47417		675.162	1808.47	1.48971
	static	20230314_HUVECS_wt_med_24hstatic_lefttoright_VeCadVimPlec_20x_08x-02_tile_3C	8c4dc5516f66c8e82d9bf9f45bd8e1c14299d36d	456	248.303	1811.48	2.24336	2.61969		276.637	1846.68	2.19831
	static	20230314_HUVECS_wt_med_24hstatic_lefttoright_VeCadVimPlec_20x_08x-02_tile_3C	8c4dc5516f66c8e82d9bf9f45bd8e1c14299d36d	457	1810.37	1758.35	2.03753	1.67507		1822.43	1777.66	1.83272
	static	20230314_HUVECS_wt_med_24hstatic_lefttoright_VeCadVimPlec_20x_08x-02_tile_3C	8c4dc5516f66c8e82d9bf9f45bd8e1c14299d36d	458	3561.91	1818.72	1.07209	2.23458		3525.51	1860.65	1.39178
	static	20230314_HUVECS_wt_med_24hstatic_lefttoright_VeCadVimPlec_20x_08x-02_tile_3C	8c4dc5516f66c8e82d9bf9f45bd8e1c14299d36d	459	3373.4	1767.05	0.726715	2.04733		3402.27	1757.38	0.735728
	static	20230314_HUVECS_wt_med_24hstatic_lefttoright_VeCadVimPlec_20x_08x-02_tile_3C	8c4dc5516f66c8e82d9bf9f45bd8e1c14299d36d	460	1580.05	1808.13	1.06367	3.19048		1593.88	1789.26	1.13561
	static	20230314_HUVECS_wt_med_24hstatic_lefttoright_VeCadVimPlec_20x_08x-02_tile_3C	8c4dc5516f66c8e82d9bf9f45bd8e1c14299d36d	461	738.242	1896.42	1.69517	2.99635		746.669	1903.85	1.12791
	static	20230314_HUVECS_wt_med_24hstatic_lefttoright_VeCadVimPlec_20x_08x-02_tile_3C	8c4dc5516f66c8e82d9bf9f45bd8e1c14299d36d	462	2267.11	1791.79	1.23897	2.15649		2303.71	1771.82	1.63102
	static	20230314_HUVECS_wt_med_24hstatic_lefttoright_VeCadVimPlec_20x_08x-02_tile_3C	8c4dc5516f66c8e82d9bf9f45bd8e1c14299d36d	463	919.829	1756.95	0.168706	1.38178		922.732	1761.06	3.06435
	static	20230314_HUVECS_wt_med_24hstatic_lefttoright_VeCadVimPlec_20x_08x-02_tile_3C	8c4dc5516f66c8e82d9bf9f45bd8e1c14299d36d	464	451.659	1791.15	2.01018	2.5498		404.58	1717.13	0.519311
	static	20230314_HUVECS_wt_med_24hstatic_lefttoright_VeCadVimPlec_20x_08x-02_tile_3C	8c4dc5516f66c8e82d9bf9f45bd8e1c14299d36d	465	2819.3	1803.91	0.772762	1.38198		2842.2	1803.84	1.69201
	static	20230314_HUVECS_wt_med_24hstatic_lefttoright_VeCadVimPlec_20x_08x-02_tile_3C	8c4dc5516f66c8e82d9bf9f45bd8e1c14299d36d	467	1693.29	1791.62	0.769001	1.20633		1691.36	1804.6	0.0841138
	static	20230314_HUVECS_wt_med_24hstatic_lefttoright_VeCadVimPlec_20x_08x-02_tile_3C	8c4dc5516f66c8e82d9bf9f45bd8e1c14299d36d	469	2401.74	1807.05	2.77209	2.0492		2373.67	1798.02	0.0185046
	static	20230314_HUVECS_wt_med_24hstatic_lefttoright_VeCadVimPlec_20x_08x-02_tile_3C	8c4dc5516f66c8e82d9bf9f45bd8e1c14299d36d	470	2027.91	1823.61	2.30761	3.10658		1987.24	1785.22	0.879742
	static	20230314_HUVECS_wt_med_24hstatic_lefttoright_VeCadVimPlec_20x_08x-02_tile_3C	8c4dc5516f66c8e82d9bf9f45bd8e1c14299d36d	471	3089.46	1909.45	1.72299	3.61505		3086.32	1898.66	1.66454
	static	20230314_HUVECS_wt_med_24hstatic_lefttoright_VeCadVimPlec_20x_08x-02_tile_3C	8c4dc5516f66c8e82d9bf9f45bd8e1c14299d36d	472	3254.81	1857.04	1.09202	3.24447		3244.41	1854.63	0.838365
	static	20230314_HUVECS_wt_med_24hstatic_lefttoright_VeCadVimPlec_20x_08x-02_tile_3C	8c4dc5516f66c8e82d9bf9f45bd8e1c14299d36d	473	629.545	1873.24	1.94676	3.15821		630.846	1863.39	2.20997
	static	20230314_HUVECS_wt_med_24hstatic_lefttoright_VeCadVimPlec_20x_08x-02_tile_3C	8c4dc5516f66c8e82d9bf9f45bd8e1c14299d36d	474	534.723	1805.96	2.01636	2.39233		524.003	1793.29	1.7868
	static	20230314_HUVECS_wt_med_24hstatic_lefttoright_VeCadVimPlec_20x_08x-02_tile_3C	8c4dc5516f66c8e82d9bf9f45bd8e1c14299d36d	475	1932.57	1860.09	2.06182	1.77408		1937.89	1875	1.67353
	static	20230314_HUVECS_wt_med_24hstatic_lefttoright_VeCadVimPlec_20x_08x-02_tile_3C	8c4dc5516f66c8e82d9bf9f45bd8e1c14299d36d	476	1020.68	1857.09	1.33105	1.63161		1012.69	1891.01	1.38808
	static	20230314_HUVECS_wt_med_24hstatic_lefttoright_VeCadVimPlec_20x_08x-02_tile_3C	8c4dc5516f66c8e82d9bf9f45bd8e1c14299d36d	477	3404.08	1936.85	1.06315	2.60403		3450.09	1858.25	1.02979
	static	20230314_HUVECS_wt_med_24hstatic_lefttoright_VeCadVimPlec_20x_08x-02_tile_3C	8c4dc5516f66c8e82d9bf9f45bd8e1c14299d36d	478	899.575	1888.6	1.17841	1.30662		892.912	1878.42	2.63846
	static	20230314_HUVECS_wt_med_24hstatic_lefttoright_VeCadVimPlec_20x_08x-02_tile_3C	8c4dc5516f66c8e82d9bf9f45bd8e1c14299d36d	479	3773.29	1926.33	2.03962	4.03102		3774.86	1932.6	2.20104
	static	20230314_HUVECS_wt_med_24hstatic_lefttoright_VeCadVimPlec_20x_08x-02_tile_3C	8c4dc5516f66c8e82d9bf9f45bd8e1c14299d36d	480	3163.66	1904.94	1.87463	2.1193		3159.58	1887.19	1.64641
	static	20230314_HUVECS_wt_med_24hstatic_lefttoright_VeCadVimPlec_20x_08x-02_tile_3C	8c4dc5516f66c8e82d9bf9f45bd8e1c14299d36d	481	433.415	1904.44	2.22732	2.90139		427.557	1893.66	2.45374
	static	20230314_HUVECS_wt_med_24hstatic_lefttoright_VeCadVimPlec_20x_08x-02_tile_3C	8c4dc5516f66c8e82d9bf9f45bd8e1c14299d36d	482	3336.11	1876.39	0.597004	2.28684		3352	1867.53	0.472374
	static	20230314_HUVECS_wt_med_24hstatic_lefttoright_VeCadVimPlec_20x_08x-02_tile_3C	8c4dc5516f66c8e82d9bf9f45bd8e1c14299d36d	483	2603.06	1894.43	2.96271	2.43996		2611.68	1917.06	2.63585
	static	20230314_HUVECS_wt_med_24hstatic_lefttoright_VeCadVimPlec_20x_08x-02_tile_3C	8c4dc5516f66c8e82d9bf9f45bd8e1c14299d36d	485	1759.2	1970.06	2.29505	1.40941		1732.06	1986.23	2.88821
	static	20230314_HUVECS_wt_med_24hstatic_lefttoright_VeCadVimPlec_20x_08x-02_tile_3C	8c4dc5516f66c8e82d9bf9f45bd8e1c14299d36d	486	1867.34	1926.29	2.09147	3.38249		1840.78	1882.59	1.34712
	static	20230314_HUVECS_wt_med_24hstatic_lefttoright_VeCadVimPlec_20x_08x-02_tile_3C	8c4dc5516f66c8e82d9bf9f45bd8e1c14299d36d	487	3703.05	1939.56	1.98444	3.04106		3698.35	1911.88	1.99107
	static	20230314_HUVECS_wt_med_24hstatic_lefttoright_VeCadVimPlec_20x_08x-02_tile_3C	8c4dc5516f66c8e82d9bf9f45bd8e1c14299d36d	488	2317.93	1897.24	2.3884	1.5445		2330.39	1919.28	1.52762
	static	20230314_HUVECS_wt_med_24hstatic_lefttoright_VeCadVimPlec_20x_08x-02_tile_3C	8c4dc5516f66c8e82d9bf9f45bd8e1c14299d36d	491	1583.83	1944.83	1.18358	1.53564		1560.74	1926.54	0.984024
	static	20230314_HUVECS_wt_med_24hstatic_lefttoright_VeCadVimPlec_20x_08x-02_tile_3C	8c4dc5516f66c8e82d9bf9f45bd8e1c14299d36d	492	2835.58	1909.3	0.242493	2.18637		2840.92	1908.76	0.276918
	static	20230314_HUVECS_wt_med_24hstatic_lefttoright_VeCadVimPlec_20x_08x-02_tile_3C	8c4dc5516f66c8e82d9bf9f45bd8e1c14299d36d	493	549.507	1966.5	2.0067	2.80654		535.876	1938.18	2.1023
	static	20230314_HUVECS_wt_med_24hstatic_lefttoright_VeCadVimPlec_20x_08x-02_tile_3C	8c4dc5516f66c8e82d9bf9f45bd8e1c14299d36d	494	238.222	1936.56	2.65739	2.0413		232.462	1930.03	2.79939
	static	20230314_HUVECS_wt_med_24hstatic_lefttoright_VeCadVimPlec_20x_08x-02_tile_3C	8c4dc5516f66c8e82d9bf9f45bd8e1c14299d36d	495	3604.83	1986.63	1.1557	1.03467		3620.86	1959.65	0.692561
	static	20230314_HUVECS_wt_med_24hstatic_lefttoright_VeCadVimPlec_20x_08x-02_tile_3C	8c4dc5516f66c8e82d9bf9f45bd8e1c14299d36d	496	2538.23	1975.89	2.84533	3.08722		2542.11	1968.95	2.83978
	static	20230314_HUVECS_wt_med_24hstatic_lefttoright_VeCadVimPlec_20x_08x-02_tile_3C	8c4dc5516f66c8e82d9bf9f45bd8e1c14299d36d	497	1308.84	1946.38	0.834724	2.09203		1311.17	1940.98	1.08211
	static	20230314_HUVECS_wt_med_24hstatic_lefttoright_VeCadVimPlec_20x_08x-02_tile_3C	8c4dc5516f66c8e82d9bf9f45bd8e1c14299d36d	498	2035.14	2021.55	1.89088	1.63671		2013.66	2077.59	2.56789
	static	20230314_HUVECS_wt_med_24hstatic_lefttoright_VeCadVimPlec_20x_08x-02_tile_3C	8c4dc5516f66c8e82d9bf9f45bd8e1c14299d36d	499	627.923	1983.26	2.22047	3.88983		617.515	1976.04	2.2454
	static	20230314_HUVECS_wt_med_24hstatic_lefttoright_VeCadVimPlec_20x_08x-02_tile_3C	8c4dc5516f66c8e82d9bf9f45bd8e1c14299d36d	501	1451.91	1994.83	0.940504	1.44191		1471.75	1992.04	0.610151
	static	20230314_HUVECS_wt_med_24hstatic_lefttoright_VeCadVimPlec_20x_08x-02_tile_3C	8c4dc5516f66c8e82d9bf9f45bd8e1c14299d36d	502	1202.63	1973.63	2.0113	1.47013		1207.56	1955.99	1.16675
	static	20230314_HUVECS_wt_med_24hstatic_lefttoright_VeCadVimPlec_20x_08x-02_tile_3C	8c4dc5516f66c8e82d9bf9f45bd8e1c14299d36d	503	2937.68	1994.14	3.08158	2.36903		2906.22	2020.16	3.0573
	static	20230314_HUVECS_wt_med_24hstatic_lefttoright_VeCadVimPlec_20x_08x-02_tile_3C	8c4dc5516f66c8e82d9bf9f45bd8e1c14299d36d	504	1032.75	2053.06	0.121746	1.01881		992.933	2005.19	2.09335
	static	20230314_HUVECS_wt_med_24hstatic_lefttoright_VeCadVimPlec_20x_08x-02_tile_3C	8c4dc5516f66c8e82d9bf9f45bd8e1c14299d36d	505	2336.41	2067.42	2.02748	4.78241		2350.11	2108.66	2.14959
	static	20230314_HUVECS_wt_med_24hstatic_lefttoright_VeCadVimPlec_20x_08x-02_tile_3C	8c4dc5516f66c8e82d9bf9f45bd8e1c14299d36d	506	845.037	2005.96	2.38927	1.58962		827.011	1989.2	1.49534
	static	20230314_HUVECS_wt_med_24hstatic_lefttoright_VeCadVimPlec_20x_08x-02_tile_3C	8c4dc5516f66c8e82d9bf9f45bd8e1c14299d36d	507	2172.33	1978.9	2.48792	1.52767		2199.4	2009.68	2.21964
	static	20230314_HUVECS_wt_med_24hstatic_lefttoright_VeCadVimPlec_20x_08x-02_tile_3C	8c4dc5516f66c8e82d9bf9f45bd8e1c14299d36d	508	2259.84	2063.83	1.70862	2.59145		2280.33	2071.13	1.91492
	static	20230314_HUVECS_wt_med_24hstatic_lefttoright_VeCadVimPlec_20x_08x-02_tile_3C	8c4dc5516f66c8e82d9bf9f45bd8e1c14299d36d	509	3268.31	2032.23	1.44242	2.79213		3280.32	2007.6	1.2434
	static	20230314_HUVECS_wt_med_24hstatic_lefttoright_VeCadVimPlec_20x_08x-02_tile_3C	8c4dc5516f66c8e82d9bf9f45bd8e1c14299d36d	510	1340.22	2020.49	0.930756	2.28034		1340.93	2003.84	0.724282
	static	20230314_HUVECS_wt_med_24hstatic_lefttoright_VeCadVimPlec_20x_08x-02_tile_3C	8c4dc5516f66c8e82d9bf9f45bd8e1c14299d36d	513	2409.43	2044.76	2.03153	1.64376		2403.38	2055.06	2.31736
	static	20230314_HUVECS_wt_med_24hstatic_lefttoright_VeCadVimPlec_20x_08x-02_tile_3C	8c4dc5516f66c8e82d9bf9f45bd8e1c14299d36d	514	3183.59	2091.93	1.49292	2.07656		3201.26	2052.07	1.29503
	static	20230314_HUVECS_wt_med_24hstatic_lefttoright_VeCadVimPlec_20x_08x-02_tile_3C	8c4dc5516f66c8e82d9bf9f45bd8e1c14299d36d	515	1620.99	2119.99	1.4245	3.14187		1643.1	2112.72	1.50794
	static	20230314_HUVECS_wt_med_24hstatic_lefttoright_VeCadVimPlec_20x_08x-02_tile_3C	8c4dc5516f66c8e82d9bf9f45bd8e1c14299d36d	517	1533.81	2118.86	1.74173	2.28112		1518.45	2103.29	1.7238
	static	20230314_HUVECS_wt_med_24hstatic_lefttoright_VeCadVimPlec_20x_08x-02_tile_3C	8c4dc5516f66c8e82d9bf9f45bd8e1c14299d36d	518	811.107	2085.5	2.63924	3.94228		808.133	2093.4	2.51546
	static	20230314_HUVECS_wt_med_24hstatic_lefttoright_VeCadVimPlec_20x_08x-02_tile_3C	8c4dc5516f66c8e82d9bf9f45bd8e1c14299d36d	520	2865.92	2068	2.84193	3.73977		2857.91	2061.65	0.0479065
	static	20230314_HUVECS_wt_med_24hstatic_lefttoright_VeCadVimPlec_20x_08x-02_tile_3C	8c4dc5516f66c8e82d9bf9f45bd8e1c14299d36d	521	118.307	2079.85	2.55902	2.41424		105.921	2083.15	2.59199
	static	20230314_HUVECS_wt_med_24hstatic_lefttoright_VeCadVimPlec_20x_08x-02_tile_3C	8c4dc5516f66c8e82d9bf9f45bd8e1c14299d36d	522	1204.65	2098.45	0.476798	1.39567		1212.26	2100.96	0.880088
	static	20230314_HUVECS_wt_med_24hstatic_lefttoright_VeCadVimPlec_20x_08x-02_tile_3C	8c4dc5516f66c8e82d9bf9f45bd8e1c14299d36d	523	3351.76	2100.18	0.711921	1.92309		3353.58	2090.54	0.708198
	static	20230314_HUVECS_wt_med_24hstatic_lefttoright_VeCadVimPlec_20x_08x-02_tile_3C	8c4dc5516f66c8e82d9bf9f45bd8e1c14299d36d	524	1961.24	2139.51	1.92548	2.06832		1969.44	2132.91	1.63939
	static	20230314_HUVECS_wt_med_24hstatic_lefttoright_VeCadVimPlec_20x_08x-02_tile_3C	8c4dc5516f66c8e82d9bf9f45bd8e1c14299d36d	525	3797.56	2085.14	2.8906	2.49609		3778.66	2077.85	2.93432
	static	20230314_HUVECS_wt_med_24hstatic_lefttoright_VeCadVimPlec_20x_08x-02_tile_3C	8c4dc5516f66c8e82d9bf9f45bd8e1c14299d36d	526	2717.97	2080.87	2.91098	4.44106		2706.96	2073.58	2.89639
	static	20230314_HUVECS_wt_med_24hstatic_lefttoright_VeCadVimPlec_20x_08x-02_tile_3C	8c4dc5516f66c8e82d9bf9f45bd8e1c14299d36d	527	280.228	2115.51	2.69687	2.59035		351.253	2169.57	2.50749
	static	20230314_HUVECS_wt_med_24hstatic_lefttoright_VeCadVimPlec_20x_08x-02_tile_3C	8c4dc5516f66c8e82d9bf9f45bd8e1c14299d36d	528	660.415	2115.55	2.67793	2.64337		678.5	2135.37	2.63099
	static	20230314_HUVECS_wt_med_24hstatic_lefttoright_VeCadVimPlec_20x_08x-02_tile_3C	8c4dc5516f66c8e82d9bf9f45bd8e1c14299d36d	529	1379.06	2086.3	0.434819	2.77111		1366.99	2092.97	0.602453
	static	20230314_HUVECS_wt_med_24hstatic_lefttoright_VeCadVimPlec_20x_08x-02_tile_3C	8c4dc5516f66c8e82d9bf9f45bd8e1c14299d36d	530	1706.47	2148.02	1.07469	2.14289		1703.36	2140.18	2.93267
	static	20230314_HUVECS_wt_med_24hstatic_lefttoright_VeCadVimPlec_20x_08x-02_tile_3C	8c4dc5516f66c8e82d9bf9f45bd8e1c14299d36d	531	2801.33	2192.98	0.246938	2.71236		2832.58	2228.34	0.548313
	static	20230314_HUVECS_wt_med_24hstatic_lefttoright_VeCadVimPlec_20x_08x-02_tile_3C	8c4dc5516f66c8e82d9bf9f45bd8e1c14299d36d	532	815.646	2160.37	2.53817	3.1385		795.543	2139.04	2.66119
	static	20230314_HUVECS_wt_med_24hstatic_lefttoright_VeCadVimPlec_20x_08x-02_tile_3C	8c4dc5516f66c8e82d9bf9f45bd8e1c14299d36d	533	2543.61	2132.63	2.26312	2.59403		2540.42	2135.62	2.62583
	static	20230314_HUVECS_wt_med_24hstatic_lefttoright_VeCadVimPlec_20x_08x-02_tile_3C	8c4dc5516f66c8e82d9bf9f45bd8e1c14299d36d	535	1425.79	2157.81	0.982279	2.60591		1436.63	2166.12	0.804838
	static	20230314_HUVECS_wt_med_24hstatic_lefttoright_VeCadVimPlec_20x_08x-02_tile_3C	8c4dc5516f66c8e82d9bf9f45bd8e1c14299d36d	536	1817.4	2178.25	0.903392	1.65847		1823.98	2174.37	1.89097
	static	20230314_HUVECS_wt_med_24hstatic_lefttoright_VeCadVimPlec_20x_08x-02_tile_3C	8c4dc5516f66c8e82d9bf9f45bd8e1c14299d36d	537	1333.42	2175.31	0.707868	2.19419		1350.17	2165.74	0.880464
	static	20230314_HUVECS_wt_med_24hstatic_lefttoright_VeCadVimPlec_20x_08x-02_tile_3C	8c4dc5516f66c8e82d9bf9f45bd8e1c14299d36d	538	2494.42	2177.99	2.38969	2.3588		2515.26	2178.84	2.5033
	static	20230314_HUVECS_wt_med_24hstatic_lefttoright_VeCadVimPlec_20x_08x-02_tile_3C	8c4dc5516f66c8e82d9bf9f45bd8e1c14299d36d	539	171.847	2191.21	2.57187	2.49351		198.849	2210.72	2.83726
	static	20230314_HUVECS_wt_med_24hstatic_lefttoright_VeCadVimPlec_20x_08x-02_tile_3C	8c4dc5516f66c8e82d9bf9f45bd8e1c14299d36d	540	1180.45	2211.94	0.611055	2.75325		1237.43	2175.83	0.554907
	static	20230314_HUVECS_wt_med_24hstatic_lefttoright_VeCadVimPlec_20x_08x-02_tile_3C	8c4dc5516f66c8e82d9bf9f45bd8e1c14299d36d	541	645.921	2194.55	2.88189	3.51296		704.543	2212.75	2.92664
	static	20230314_HUVECS_wt_med_24hstatic_lefttoright_VeCadVimPlec_20x_08x-02_tile_3C	8c4dc5516f66c8e82d9bf9f45bd8e1c14299d36d	542	453.708	2186.1	2.89002	1.59274		422.146	2185.36	0.0995719
	static	20230314_HUVECS_wt_med_24hstatic_lefttoright_VeCadVimPlec_20x_08x-02_tile_3C	8c4dc5516f66c8e82d9bf9f45bd8e1c14299d36d	543	2069.79	2220.29	1.44166	1.67466		2072.88	2238.49	1.40967
	static	20230314_HUVECS_wt_med_24hstatic_lefttoright_VeCadVimPlec_20x_08x-02_tile_3C	8c4dc5516f66c8e82d9bf9f45bd8e1c14299d36d	544	2391.5	2255.67	2.23973	2.8648		2392.46	2248.47	2.64656
	static	20230314_HUVECS_wt_med_24hstatic_lefttoright_VeCadVimPlec_20x_08x-02_tile_3C	8c4dc5516f66c8e82d9bf9f45bd8e1c14299d36d	545	959.277	2206.85	1.45133	1.30506		948.105	2241.84	1.93145
	static	20230314_HUVECS_wt_med_24hstatic_lefttoright_VeCadVimPlec_20x_08x-02_tile_3C	8c4dc5516f66c8e82d9bf9f45bd8e1c14299d36d	546	2115.73	2318.03	1.3189	5.54326		2096.67	2361.89	1.2644
	static	20230314_HUVECS_wt_med_24hstatic_lefttoright_VeCadVimPlec_20x_08x-02_tile_3C	8c4dc5516f66c8e82d9bf9f45bd8e1c14299d36d	548	2288.83	2262.4	1.99272	2.24712		2271.28	2254.1	1.85214
	static	20230314_HUVECS_wt_med_24hstatic_lefttoright_VeCadVimPlec_20x_08x-02_tile_3C	8c4dc5516f66c8e82d9bf9f45bd8e1c14299d36d	549	1457.85	2247.56	0.97074	1.20821		1466.8	2230.81	0.594498
	static	20230314_HUVECS_wt_med_24hstatic_lefttoright_VeCadVimPlec_20x_08x-02_tile_3C	8c4dc5516f66c8e82d9bf9f45bd8e1c14299d36d	550	3296.93	2316.28	1.94146	1.62706		3294.33	2282.9	2.62388
	static	20230314_HUVECS_wt_med_24hstatic_lefttoright_VeCadVimPlec_20x_08x-02_tile_3C	8c4dc5516f66c8e82d9bf9f45bd8e1c14299d36d	551	335.822	2224.02	2.49372	2.26546		315.531	2196.97	2.72396
	static	20230314_HUVECS_wt_med_24hstatic_lefttoright_VeCadVimPlec_20x_08x-02_tile_3C	8c4dc5516f66c8e82d9bf9f45bd8e1c14299d36d	552	2195.55	2422.75	1.27762	1.5278		2210.47	2386.89	2.37382
	static	20230314_HUVECS_wt_med_24hstatic_lefttoright_VeCadVimPlec_20x_08x-02_tile_3C	8c4dc5516f66c8e82d9bf9f45bd8e1c14299d36d	553	1047.65	2314.1	1.54825	2.39644		1039.5	2301.22	1.21229
	static	20230314_HUVECS_wt_med_24hstatic_lefttoright_VeCadVimPlec_20x_08x-02_tile_3C	8c4dc5516f66c8e82d9bf9f45bd8e1c14299d36d	554	2896.48	2305.01	0.468842	3.51872		2859.33	2279.18	0.415395
	static	20230314_HUVECS_wt_med_24hstatic_lefttoright_VeCadVimPlec_20x_08x-02_tile_3C	8c4dc5516f66c8e82d9bf9f45bd8e1c14299d36d	555	1834.82	2297.25	0.949255	2.30528		1845.17	2289.58	0.705929
	static	20230314_HUVECS_wt_med_24hstatic_lefttoright_VeCadVimPlec_20x_08x-02_tile_3C	8c4dc5516f66c8e82d9bf9f45bd8e1c14299d36d	556	1913.47	2290.03	1.21195	2.16229		1912.41	2321.55	1.08585
	static	20230314_HUVECS_wt_med_24hstatic_lefttoright_VeCadVimPlec_20x_08x-02_tile_3C	8c4dc5516f66c8e82d9bf9f45bd8e1c14299d36d	557	3623.85	2335.18	1.97783	1.38387		3618.44	2373.54	2.21303
	static	20230314_HUVECS_wt_med_24hstatic_lefttoright_VeCadVimPlec_20x_08x-02_tile_3C	8c4dc5516f66c8e82d9bf9f45bd8e1c14299d36d	558	3134.63	2268.99	1.52131	1.28072		3151.03	2269.71	1.49999
	static	20230314_HUVECS_wt_med_24hstatic_lefttoright_VeCadVimPlec_20x_08x-02_tile_3C	8c4dc5516f66c8e82d9bf9f45bd8e1c14299d36d	559	131.022	2231.17	2.55629	1.9019		140.201	2235.06	2.31268
	static	20230314_HUVECS_wt_med_24hstatic_lefttoright_VeCadVimPlec_20x_08x-02_tile_3C	8c4dc5516f66c8e82d9bf9f45bd8e1c14299d36d	560	870.15	2329.76	2.28927	2.55329		883.083	2356.36	2.18838
	static	20230314_HUVECS_wt_med_24hstatic_lefttoright_VeCadVimPlec_20x_08x-02_tile_3C	8c4dc5516f66c8e82d9bf9f45bd8e1c14299d36d	561	2529.91	2310.38	2.24479	1.98042		2525.52	2293.75	2.01425
	static	20230314_HUVECS_wt_med_24hstatic_lefttoright_VeCadVimPlec_20x_08x-02_tile_3C	8c4dc5516f66c8e82d9bf9f45bd8e1c14299d36d	562	1552.66	2352.24	1.7509	3.61532		1549.17	2393.68	1.92462
	static	20230314_HUVECS_wt_med_24hstatic_lefttoright_VeCadVimPlec_20x_08x-02_tile_3C	8c4dc5516f66c8e82d9bf9f45bd8e1c14299d36d	563	710.452	2290.24	2.62954	3.39902		684.596	2270.17	2.66306
	static	20230314_HUVECS_wt_med_24hstatic_lefttoright_VeCadVimPlec_20x_08x-02_tile_3C	8c4dc5516f66c8e82d9bf9f45bd8e1c14299d36d	564	940.771	2306.16	2.22896	2.93405		941.72	2300.09	2.03647
	static	20230314_HUVECS_wt_med_24hstatic_lefttoright_VeCadVimPlec_20x_08x-02_tile_3C	8c4dc5516f66c8e82d9bf9f45bd8e1c14299d36d	565	1246.58	2331.15	0.791254	1.51394		1282.62	2329.04	0.21813
	static	20230314_HUVECS_wt_med_24hstatic_lefttoright_VeCadVimPlec_20x_08x-02_tile_3C	8c4dc5516f66c8e82d9bf9f45bd8e1c14299d36d	566	475.585	2303.6	2.11039	2.0917		477.125	2309.1	2.39827
	static	20230314_HUVECS_wt_med_24hstatic_lefttoright_VeCadVimPlec_20x_08x-02_tile_3C	8c4dc5516f66c8e82d9bf9f45bd8e1c14299d36d	567	574.126	2322.41	2.02608	1.7665		604.865	2330.59	2.56375
	static	20230314_HUVECS_wt_med_24hstatic_lefttoright_VeCadVimPlec_20x_08x-02_tile_3C	8c4dc5516f66c8e82d9bf9f45bd8e1c14299d36d	568	1702.27	2337.72	2.31694	1.75748		1715.01	2302.84	2.2603
	static	20230314_HUVECS_wt_med_24hstatic_lefttoright_VeCadVimPlec_20x_08x-02_tile_3C	8c4dc5516f66c8e82d9bf9f45bd8e1c14299d36d	569	2009.8	2341.58	1.92268	1.74708		1995.33	2335.35	2.11465
	static	20230314_HUVECS_wt_med_24hstatic_lefttoright_VeCadVimPlec_20x_08x-02_tile_3C	8c4dc5516f66c8e82d9bf9f45bd8e1c14299d36d	570	159.241	2315.27	2.59809	3.07886		164.071	2301.99	1.58243
	static	20230314_HUVECS_wt_med_24hstatic_lefttoright_VeCadVimPlec_20x_08x-02_tile_3C	8c4dc5516f66c8e82d9bf9f45bd8e1c14299d36d	571	705.688	2355.94	2.53118	3.69479		684.744	2344.25	2.75204
	static	20230314_HUVECS_wt_med_24hstatic_lefttoright_VeCadVimPlec_20x_08x-02_tile_3C	8c4dc5516f66c8e82d9bf9f45bd8e1c14299d36d	572	326.161	2361.12	2.03424	2.03495		361.808	2382.79	1.87376
	static	20230314_HUVECS_wt_med_24hstatic_lefttoright_VeCadVimPlec_20x_08x-02_tile_3C	8c4dc5516f66c8e82d9bf9f45bd8e1c14299d36d	576	444.461	2401.59	2.06989	1.94486		418.693	2357.94	2.08703
	static	20230314_HUVECS_wt_med_24hstatic_lefttoright_VeCadVimPlec_20x_08x-02_tile_3C	8c4dc5516f66c8e82d9bf9f45bd8e1c14299d36d	577	3029.75	2355.31	0.336545	1.76911		3024.35	2367.23	0.136537
	static	20230314_HUVECS_wt_med_24hstatic_lefttoright_VeCadVimPlec_20x_08x-02_tile_3C	8c4dc5516f66c8e82d9bf9f45bd8e1c14299d36d	578	1609.48	2406.06	1.70094	5.62774		1605.66	2375.07	1.84159
	static	20230314_HUVECS_wt_med_24hstatic_lefttoright_VeCadVimPlec_20x_08x-02_tile_3C	8c4dc5516f66c8e82d9bf9f45bd8e1c14299d36d	579	1432.88	2361.35	2.24989	1.73493		1442.06	2356.92	2.40022
	static	20230314_HUVECS_wt_med_24hstatic_lefttoright_VeCadVimPlec_20x_08x-02_tile_3C	8c4dc5516f66c8e82d9bf9f45bd8e1c14299d36d	580	1107.68	2421.1	1.13327	2.33706		1117.75	2415.13	1.26561
	static	20230314_HUVECS_wt_med_24hstatic_lefttoright_VeCadVimPlec_20x_08x-02_tile_3C	8c4dc5516f66c8e82d9bf9f45bd8e1c14299d36d	581	120.906	2372.12	2.20057	2.12728		119.069	2372.69	2.40448
	static	20230314_HUVECS_wt_med_24hstatic_lefttoright_VeCadVimPlec_20x_08x-02_tile_3C	8c4dc5516f66c8e82d9bf9f45bd8e1c14299d36d	582	2435.18	2411.79	2.8859	2.00244		2469.34	2405.11	2.1221
	static	20230314_HUVECS_wt_med_24hstatic_lefttoright_VeCadVimPlec_20x_08x-02_tile_3C	8c4dc5516f66c8e82d9bf9f45bd8e1c14299d36d	583	3219.09	2441.87	2.18015	2.64547		3194.15	2385.17	2.01747
	static	20230314_HUVECS_wt_med_24hstatic_lefttoright_VeCadVimPlec_20x_08x-02_tile_3C	8c4dc5516f66c8e82d9bf9f45bd8e1c14299d36d	584	1352.15	2406.37	2.99598	1.58205		1349.67	2402.64	2.94824
	static	20230314_HUVECS_wt_med_24hstatic_lefttoright_VeCadVimPlec_20x_08x-02_tile_3C	8c4dc5516f66c8e82d9bf9f45bd8e1c14299d36d	585	1513.04	2428.36	1.79572	2.35741		1519.81	2439.61	1.56102
	static	20230314_HUVECS_wt_med_24hstatic_lefttoright_VeCadVimPlec_20x_08x-02_tile_3C	8c4dc5516f66c8e82d9bf9f45bd8e1c14299d36d	586	1958.27	2511.28	1.7318	1.86309		1954.69	2494.36	1.49945
	static	20230314_HUVECS_wt_med_24hstatic_lefttoright_VeCadVimPlec_20x_08x-02_tile_3C	8c4dc5516f66c8e82d9bf9f45bd8e1c14299d36d	587	196.875	2411.15	2.11919	1.44964		190.872	2401.68	2.3707
	static	20230314_HUVECS_wt_med_24hstatic_lefttoright_VeCadVimPlec_20x_08x-02_tile_3C	8c4dc5516f66c8e82d9bf9f45bd8e1c14299d36d	588	1669.22	2475.82	1.63885	1.93908		1679.9	2465.61	1.9572
	static	20230314_HUVECS_wt_med_24hstatic_lefttoright_VeCadVimPlec_20x_08x-02_tile_3C	8c4dc5516f66c8e82d9bf9f45bd8e1c14299d36d	589	2902.01	2452.39	2.21319	1.15759		2915.08	2439.61	1.46692
	static	20230314_HUVECS_wt_med_24hstatic_lefttoright_VeCadVimPlec_20x_08x-02_tile_3C	8c4dc5516f66c8e82d9bf9f45bd8e1c14299d36d	590	3039.63	2457.82	0.75493	1.88887		3057.75	2442.27	0.429348
	static	20230314_HUVECS_wt_med_24hstatic_lefttoright_VeCadVimPlec_20x_08x-02_tile_3C	8c4dc5516f66c8e82d9bf9f45bd8e1c14299d36d	591	2671.29	2428.15	2.99547	2.57716		2667.7	2429.33	2.70914
	static	20230314_HUVECS_wt_med_24hstatic_lefttoright_VeCadVimPlec_20x_08x-02_tile_3C	8c4dc5516f66c8e82d9bf9f45bd8e1c14299d36d	592	850.113	2520	2.54384	3.37832		894.752	2542.75	1.81752
	static	20230314_HUVECS_wt_med_24hstatic_lefttoright_VeCadVimPlec_20x_08x-02_tile_3C	8c4dc5516f66c8e82d9bf9f45bd8e1c14299d36d	593	1840.77	2519.71	1.88558	2.57286		1832.35	2505.17	2.10465
	static	20230314_HUVECS_wt_med_24hstatic_lefttoright_VeCadVimPlec_20x_08x-02_tile_3C	8c4dc5516f66c8e82d9bf9f45bd8e1c14299d36d	595	3128.76	2509.25	1.21108	1.39904		3121.7	2506.06	2.23327
	static	20230314_HUVECS_wt_med_24hstatic_lefttoright_VeCadVimPlec_20x_08x-02_tile_3C	8c4dc5516f66c8e82d9bf9f45bd8e1c14299d36d	596	668.51	2467.52	2.48072	2.5684		689.389	2493.48	2.69948
	static	20230314_HUVECS_wt_med_24hstatic_lefttoright_VeCadVimPlec_20x_08x-02_tile_3C	8c4dc5516f66c8e82d9bf9f45bd8e1c14299d36d	598	902.413	2447.51	2.84429	2.82789		878.601	2434.08	2.91946
	static	20230314_HUVECS_wt_med_24hstatic_lefttoright_VeCadVimPlec_20x_08x-02_tile_3C	8c4dc5516f66c8e82d9bf9f45bd8e1c14299d36d	599	574.803	2608.2	1.70426	2.94218		551.515	2541.43	1.65592
	static	20230314_HUVECS_wt_med_24hstatic_lefttoright_VeCadVimPlec_20x_08x-02_tile_3C	8c4dc5516f66c8e82d9bf9f45bd8e1c14299d36d	600	269.815	2468.45	0.400364	1.09768		277.277	2462.6	2.40507
	static	20230314_HUVECS_wt_med_24hstatic_lefttoright_VeCadVimPlec_20x_08x-02_tile_3C	8c4dc5516f66c8e82d9bf9f45bd8e1c14299d36d	601	3727.83	2500.51	0.793158	1.42282		3721.79	2518.88	0.193275
	static	20230314_HUVECS_wt_med_24hstatic_lefttoright_VeCadVimPlec_20x_08x-02_tile_3C	8c4dc5516f66c8e82d9bf9f45bd8e1c14299d36d	603	1314.55	2479.21	3.03018	1.26626		1324.49	2464.34	0.306179
	static	20230314_HUVECS_wt_med_24hstatic_lefttoright_VeCadVimPlec_20x_08x-02_tile_3C	8c4dc5516f66c8e82d9bf9f45bd8e1c14299d36d	604	1175.04	2533.78	1.04502	2.75071		1184.9	2512.45	1.16477
	static	20230314_HUVECS_wt_med_24hstatic_lefttoright_VeCadVimPlec_20x_08x-02_tile_3C	8c4dc5516f66c8e82d9bf9f45bd8e1c14299d36d	605	2591.46	2494.85	0.52222	1.52352		2597.52	2492.85	0.534959
	static	20230314_HUVECS_wt_med_24hstatic_lefttoright_VeCadVimPlec_20x_08x-02_tile_3C	8c4dc5516f66c8e82d9bf9f45bd8e1c14299d36d	606	1765.72	2615.95	2.11623	1.70564		1770.84	2623.27	2.08755
	static	20230314_HUVECS_wt_med_24hstatic_lefttoright_VeCadVimPlec_20x_08x-02_tile_3C	8c4dc5516f66c8e82d9bf9f45bd8e1c14299d36d	607	1250.45	2568.63	1.67774	1.33937		1261.04	2539.45	1.18017
	static	20230314_HUVECS_wt_med_24hstatic_lefttoright_VeCadVimPlec_20x_08x-02_tile_3C	8c4dc5516f66c8e82d9bf9f45bd8e1c14299d36d	608	1066.83	2527.88	2.8814	1.40247		1067.4	2529.62	3.05529
	static	20230314_HUVECS_wt_med_24hstatic_lefttoright_VeCadVimPlec_20x_08x-02_tile_3C	8c4dc5516f66c8e82d9bf9f45bd8e1c14299d36d	609	2449.72	2524.86	3.1275	1.66754		2426.17	2521.51	2.90176
	static	20230314_HUVECS_wt_med_24hstatic_lefttoright_VeCadVimPlec_20x_08x-02_tile_3C	8c4dc5516f66c8e82d9bf9f45bd8e1c14299d36d	610	1377.39	2528.82	1.21353	1.53053		1374.04	2531.3	1.45379
	static	20230314_HUVECS_wt_med_24hstatic_lefttoright_VeCadVimPlec_20x_08x-02_tile_3C	8c4dc5516f66c8e82d9bf9f45bd8e1c14299d36d	611	1534.98	2548.27	1.64518	2.31403		1526.49	2514.31	1.25025
	static	20230314_HUVECS_wt_med_24hstatic_lefttoright_VeCadVimPlec_20x_08x-02_tile_3C	8c4dc5516f66c8e82d9bf9f45bd8e1c14299d36d	612	353.069	2545.76	2.66484	1.22906		337.159	2555.16	2.75195
	static	20230314_HUVECS_wt_med_24hstatic_lefttoright_VeCadVimPlec_20x_08x-02_tile_3C	8c4dc5516f66c8e82d9bf9f45bd8e1c14299d36d	613	472.698	2574.24	1.79324	1.92481		462.681	2593.08	1.94088
	static	20230314_HUVECS_wt_med_24hstatic_lefttoright_VeCadVimPlec_20x_08x-02_tile_3C	8c4dc5516f66c8e82d9bf9f45bd8e1c14299d36d	614	2912.85	2586.25	2.41419	3.32638		2868.93	2546.27	2.9092
	static	20230314_HUVECS_wt_med_24hstatic_lefttoright_VeCadVimPlec_20x_08x-02_tile_3C	8c4dc5516f66c8e82d9bf9f45bd8e1c14299d36d	615	656.197	2606	1.74037	3.15278		662.345	2649.64	1.64737
	static	20230314_HUVECS_wt_med_24hstatic_lefttoright_VeCadVimPlec_20x_08x-02_tile_3C	8c4dc5516f66c8e82d9bf9f45bd8e1c14299d36d	616	237.478	2577.81	1.95665	1.97862		223.689	2564.79	1.94224
	static	20230314_HUVECS_wt_med_24hstatic_lefttoright_VeCadVimPlec_20x_08x-02_tile_3C	8c4dc5516f66c8e82d9bf9f45bd8e1c14299d36d	617	2635.54	2550.46	0.47013	2.57992		2592.51	2569.7	1.25844
	static	20230314_HUVECS_wt_med_24hstatic_lefttoright_VeCadVimPlec_20x_08x-02_tile_3C	8c4dc5516f66c8e82d9bf9f45bd8e1c14299d36d	618	1591.75	2563.58	1.39737	1.76755		1588.15	2573.33	1.11356
	static	20230314_HUVECS_wt_med_24hstatic_lefttoright_VeCadVimPlec_20x_08x-02_tile_3C	8c4dc5516f66c8e82d9bf9f45bd8e1c14299d36d	620	2331.87	2583.13	2.4155	1.61202		2332.21	2597.37	2.64768
	static	20230314_HUVECS_wt_med_24hstatic_lefttoright_VeCadVimPlec_20x_08x-02_tile_3C	8c4dc5516f66c8e82d9bf9f45bd8e1c14299d36d	621	148.93	2551.38	2.54346	1.41484		159.534	2552.75	2.34647
	static	20230314_HUVECS_wt_med_24hstatic_lefttoright_VeCadVimPlec_20x_08x-02_tile_3C	8c4dc5516f66c8e82d9bf9f45bd8e1c14299d36d	622	3531.14	2664.66	2.80134	4.60336		3536	2663.71	2.74821
	static	20230314_HUVECS_wt_med_24hstatic_lefttoright_VeCadVimPlec_20x_08x-02_tile_3C	8c4dc5516f66c8e82d9bf9f45bd8e1c14299d36d	623	1426.99	2582.67	1.41468	2.48989		1427.3	2588.24	1.34641
	static	20230314_HUVECS_wt_med_24hstatic_lefttoright_VeCadVimPlec_20x_08x-02_tile_3C	8c4dc5516f66c8e82d9bf9f45bd8e1c14299d36d	624	2741.08	2599.72	0.661353	1.71857		2740.11	2605.59	2.99144
	static	20230314_HUVECS_wt_med_24hstatic_lefttoright_VeCadVimPlec_20x_08x-02_tile_3C	8c4dc5516f66c8e82d9bf9f45bd8e1c14299d36d	625	3054.78	2627.19	2.21378	1.96207		3049.01	2627.18	1.90048
	static	20230314_HUVECS_wt_med_24hstatic_lefttoright_VeCadVimPlec_20x_08x-02_tile_3C	8c4dc5516f66c8e82d9bf9f45bd8e1c14299d36d	626	762.408	2581.95	2.68628	1.65095		785.196	2582.94	2.63066
	static	20230314_HUVECS_wt_med_24hstatic_lefttoright_VeCadVimPlec_20x_08x-02_tile_3C	8c4dc5516f66c8e82d9bf9f45bd8e1c14299d36d	627	1317.82	2578.12	1.56887	1.91231		1317.81	2563.8	1.7998
	static	20230314_HUVECS_wt_med_24hstatic_lefttoright_VeCadVimPlec_20x_08x-02_tile_3C	8c4dc5516f66c8e82d9bf9f45bd8e1c14299d36d	628	1369.49	2608.72	0.859175	2.44758		1395.5	2582.59	1.31196
	static	20230314_HUVECS_wt_med_24hstatic_lefttoright_VeCadVimPlec_20x_08x-02_tile_3C	8c4dc5516f66c8e82d9bf9f45bd8e1c14299d36d	629	2631.39	2644.09	1.00872	2.96108		2631.23	2653.32	1.15343
	static	20230314_HUVECS_wt_med_24hstatic_lefttoright_VeCadVimPlec_20x_08x-02_tile_3C	8c4dc5516f66c8e82d9bf9f45bd8e1c14299d36d	630	2528.93	2640.02	1.78841	1.75299		2516.83	2633.28	2.42644
	static	20230314_HUVECS_wt_med_24hstatic_lefttoright_VeCadVimPlec_20x_08x-02_tile_3C	8c4dc5516f66c8e82d9bf9f45bd8e1c14299d36d	631	1472.98	2588.6	1.31364	1.81941		1467.22	2585.67	1.4181
	static	20230314_HUVECS_wt_med_24hstatic_lefttoright_VeCadVimPlec_20x_08x-02_tile_3C	8c4dc5516f66c8e82d9bf9f45bd8e1c14299d36d	632	2167.17	2617.3	0.106521	2.53107		2205.44	2626.84	2.23017
	static	20230314_HUVECS_wt_med_24hstatic_lefttoright_VeCadVimPlec_20x_08x-02_tile_3C	8c4dc5516f66c8e82d9bf9f45bd8e1c14299d36d	633	1056.43	2637.15	2.01928	2.2007		1068.99	2690.39	1.7076
	static	20230314_HUVECS_wt_med_24hstatic_lefttoright_VeCadVimPlec_20x_08x-02_tile_3C	8c4dc5516f66c8e82d9bf9f45bd8e1c14299d36d	634	3206.94	2655	2.12637	1.65068		3193.63	2632.25	2.04157
	static	20230314_HUVECS_wt_med_24hstatic_lefttoright_VeCadVimPlec_20x_08x-02_tile_3C	8c4dc5516f66c8e82d9bf9f45bd8e1c14299d36d	635	1665.2	2672.54	1.85182	3.00582		1675.42	2693.05	1.96934
	static	20230314_HUVECS_wt_med_24hstatic_lefttoright_VeCadVimPlec_20x_08x-02_tile_3C	8c4dc5516f66c8e82d9bf9f45bd8e1c14299d36d	637	327.334	2661.26	1.61996	1.29655		336.605	2668.13	1.72121
	static	20230314_HUVECS_wt_med_24hstatic_lefttoright_VeCadVimPlec_20x_08x-02_tile_3C	8c4dc5516f66c8e82d9bf9f45bd8e1c14299d36d	638	1500.67	2665.45	1.22645	1.51694		1500.58	2656.03	1.76433
	static	20230314_HUVECS_wt_med_24hstatic_lefttoright_VeCadVimPlec_20x_08x-02_tile_3C	8c4dc5516f66c8e82d9bf9f45bd8e1c14299d36d	639	127.184	2620.13	2.9736	3.07527		160.642	2618.96	2.64001
	static	20230314_HUVECS_wt_med_24hstatic_lefttoright_VeCadVimPlec_20x_08x-02_tile_3C	8c4dc5516f66c8e82d9bf9f45bd8e1c14299d36d	640	2832.25	2623.62	0.828707	1.69113		2814.97	2630.05	2.88081
	static	20230314_HUVECS_wt_med_24hstatic_lefttoright_VeCadVimPlec_20x_08x-02_tile_3C	8c4dc5516f66c8e82d9bf9f45bd8e1c14299d36d	641	871.826	2646.08	2.31115	1.76723		870.801	2645.8	2.13043
	static	20230314_HUVECS_wt_med_24hstatic_lefttoright_VeCadVimPlec_20x_08x-02_tile_3C	8c4dc5516f66c8e82d9bf9f45bd8e1c14299d36d	642	999.71	2711.6	1.81738	1.78564		988.243	2714.76	1.50674
	static	20230314_HUVECS_wt_med_24hstatic_lefttoright_VeCadVimPlec_20x_08x-02_tile_3C	8c4dc5516f66c8e82d9bf9f45bd8e1c14299d36d	643	2439.91	2678.24	2.39157	1.428		2422.13	2674.04	1.7416
	static	20230314_HUVECS_wt_med_24hstatic_lefttoright_VeCadVimPlec_20x_08x-02_tile_3C	8c4dc5516f66c8e82d9bf9f45bd8e1c14299d36d	644	1217.66	2721.15	1.91651	5.4937		1216.34	2710.3	1.80534
	static	20230314_HUVECS_wt_med_24hstatic_lefttoright_VeCadVimPlec_20x_08x-02_tile_3C	8c4dc5516f66c8e82d9bf9f45bd8e1c14299d36d	645	746.046	2705.64	2.12302	3.21049		752.821	2718.64	2.08753
	static	20230314_HUVECS_wt_med_24hstatic_lefttoright_VeCadVimPlec_20x_08x-02_tile_3C	8c4dc5516f66c8e82d9bf9f45bd8e1c14299d36d	646	418.473	2710.81	1.35771	1.48231		432.872	2672.64	1.63134
	static	20230314_HUVECS_wt_med_24hstatic_lefttoright_VeCadVimPlec_20x_08x-02_tile_3C	8c4dc5516f66c8e82d9bf9f45bd8e1c14299d36d	647	1601.16	2717.41	1.53468	2.71909		1611.27	2659.85	1.8059
	static	20230314_HUVECS_wt_med_24hstatic_lefttoright_VeCadVimPlec_20x_08x-02_tile_3C	8c4dc5516f66c8e82d9bf9f45bd8e1c14299d36d	648	2873.75	2667.07	0.996364	1.22588		2867.15	2669.2	0.230121
	static	20230314_HUVECS_wt_med_24hstatic_lefttoright_VeCadVimPlec_20x_08x-02_tile_3C	8c4dc5516f66c8e82d9bf9f45bd8e1c14299d36d	649	2960.51	2694.62	2.03708	2.26785		2963.25	2703.02	1.63688
	static	20230314_HUVECS_wt_med_24hstatic_lefttoright_VeCadVimPlec_20x_08x-02_tile_3C	8c4dc5516f66c8e82d9bf9f45bd8e1c14299d36d	650	1269.04	2677.05	2.03609	1.52613		1265.94	2674	2.0502
	static	20230314_HUVECS_wt_med_24hstatic_lefttoright_VeCadVimPlec_20x_08x-02_tile_3C	8c4dc5516f66c8e82d9bf9f45bd8e1c14299d36d	651	1388.74	2691.69	0.97866	1.41163		1383.45	2678.85	0.26423
	static	20230314_HUVECS_wt_med_24hstatic_lefttoright_VeCadVimPlec_20x_08x-02_tile_3C	8c4dc5516f66c8e82d9bf9f45bd8e1c14299d36d	652	1529.78	2740.93	1.15058	2.98194		1515.48	2766.31	1.05674
	static	20230314_HUVECS_wt_med_24hstatic_lefttoright_VeCadVimPlec_20x_08x-02_tile_3C	8c4dc5516f66c8e82d9bf9f45bd8e1c14299d36d	653	786.521	2672.39	2.02902	1.50628		785.128	2679.47	2.65065
	static	20230314_HUVECS_wt_med_24hstatic_lefttoright_VeCadVimPlec_20x_08x-02_tile_3C	8c4dc5516f66c8e82d9bf9f45bd8e1c14299d36d	654	2697.08	2719.54	0.600247	2.35217		2668.6	2740.36	1.29668
	static	20230314_HUVECS_wt_med_24hstatic_lefttoright_VeCadVimPlec_20x_08x-02_tile_3C	8c4dc5516f66c8e82d9bf9f45bd8e1c14299d36d	655	1172.8	2727.22	1.99285	3.25142		1182.65	2731.47	2.13164
	static	20230314_HUVECS_wt_med_24hstatic_lefttoright_VeCadVimPlec_20x_08x-02_tile_3C	8c4dc5516f66c8e82d9bf9f45bd8e1c14299d36d	656	126.317	2679.56	2.77887	2.88307		114.88	2678.08	2.81427
	static	20230314_HUVECS_wt_med_24hstatic_lefttoright_VeCadVimPlec_20x_08x-02_tile_3C	8c4dc5516f66c8e82d9bf9f45bd8e1c14299d36d	658	1111.2	2760.57	1.49528	2.26715		1110.01	2773.76	1.81955
	static	20230314_HUVECS_wt_med_24hstatic_lefttoright_VeCadVimPlec_20x_08x-02_tile_3C	8c4dc5516f66c8e82d9bf9f45bd8e1c14299d36d	659	837.05	2721.36	1.6383	1.78457		838.143	2719.53	1.89181
	static	20230314_HUVECS_wt_med_24hstatic_lefttoright_VeCadVimPlec_20x_08x-02_tile_3C	8c4dc5516f66c8e82d9bf9f45bd8e1c14299d36d	660	1998.42	2742.47	0.516377	1.34324		1987.84	2744.79	2.41046
	static	20230314_HUVECS_wt_med_24hstatic_lefttoright_VeCadVimPlec_20x_08x-02_tile_3C	8c4dc5516f66c8e82d9bf9f45bd8e1c14299d36d	661	2269.04	2683.45	3.10864	3.79577		2256.32	2685.5	2.95213
	static	20230314_HUVECS_wt_med_24hstatic_lefttoright_VeCadVimPlec_20x_08x-02_tile_3C	8c4dc5516f66c8e82d9bf9f45bd8e1c14299d36d	663	243.31	2723.45	2.30613	1.37676		248.403	2720.44	2.16587
	static	20230314_HUVECS_wt_med_24hstatic_lefttoright_VeCadVimPlec_20x_08x-02_tile_3C	8c4dc5516f66c8e82d9bf9f45bd8e1c14299d36d	664	3307.4	2743.42	1.74955	2.38737		3315.94	2780.65	1.51473
	static	20230314_HUVECS_wt_med_24hstatic_lefttoright_VeCadVimPlec_20x_08x-02_tile_3C	8c4dc5516f66c8e82d9bf9f45bd8e1c14299d36d	665	2919.74	2786.17	1.55491	1.83498		2910.92	2806.56	1.09709
	static	20230314_HUVECS_wt_med_24hstatic_lefttoright_VeCadVimPlec_20x_08x-02_tile_3C	8c4dc5516f66c8e82d9bf9f45bd8e1c14299d36d	666	3110.95	2768.24	0.569177	1.74141		3104.6	2763.58	0.704607
	static	20230314_HUVECS_wt_med_24hstatic_lefttoright_VeCadVimPlec_20x_08x-02_tile_3C	8c4dc5516f66c8e82d9bf9f45bd8e1c14299d36d	667	3389.5	2780.79	2.06943	2.56271		3410.16	2798.44	2.45964
	static	20230314_HUVECS_wt_med_24hstatic_lefttoright_VeCadVimPlec_20x_08x-02_tile_3C	8c4dc5516f66c8e82d9bf9f45bd8e1c14299d36d	668	906.614	2739.05	1.752	1.20969		881.785	2738.08	1.80289
	static	20230314_HUVECS_wt_med_24hstatic_lefttoright_VeCadVimPlec_20x_08x-02_tile_3C	8c4dc5516f66c8e82d9bf9f45bd8e1c14299d36d	669	3480.28	2755.7	2.76621	1.75966		3491.19	2776.54	0.141791
	static	20230314_HUVECS_wt_med_24hstatic_lefttoright_VeCadVimPlec_20x_08x-02_tile_3C	8c4dc5516f66c8e82d9bf9f45bd8e1c14299d36d	670	1867.63	2784.79	1.68126	1.36414		1826.01	2775.53	0.452488
	static	20230314_HUVECS_wt_med_24hstatic_lefttoright_VeCadVimPlec_20x_08x-02_tile_3C	8c4dc5516f66c8e82d9bf9f45bd8e1c14299d36d	671	2791.27	2746.45	0.590086	1.49279		2801.97	2744.99	0.990239
	static	20230314_HUVECS_wt_med_24hstatic_lefttoright_VeCadVimPlec_20x_08x-02_tile_3C	8c4dc5516f66c8e82d9bf9f45bd8e1c14299d36d	672	2350.63	2810.76	2.59425	2.69294		2292.67	2768.51	1.77599
	static	20230314_HUVECS_wt_med_24hstatic_lefttoright_VeCadVimPlec_20x_08x-02_tile_3C	8c4dc5516f66c8e82d9bf9f45bd8e1c14299d36d	673	1414.64	2800.68	0.943909	2.31396		1428.09	2796.32	0.680498
	static	20230314_HUVECS_wt_med_24hstatic_lefttoright_VeCadVimPlec_20x_08x-02_tile_3C	8c4dc5516f66c8e82d9bf9f45bd8e1c14299d36d	674	2866.16	2747.6	2.0213	1.56617		2872.62	2754.3	2.07625
	static	20230314_HUVECS_wt_med_24hstatic_lefttoright_VeCadVimPlec_20x_08x-02_tile_3C	8c4dc5516f66c8e82d9bf9f45bd8e1c14299d36d	675	1312.56	2779.88	1.54502	1.3408		1294.92	2772.53	0.114438
	static	20230314_HUVECS_wt_med_24hstatic_lefttoright_VeCadVimPlec_20x_08x-02_tile_3C	8c4dc5516f66c8e82d9bf9f45bd8e1c14299d36d	676	1762.27	2751.34	0.105035	1.27818		1789.81	2746.88	2.84437
	static	20230314_HUVECS_wt_med_24hstatic_lefttoright_VeCadVimPlec_20x_08x-02_tile_3C	8c4dc5516f66c8e82d9bf9f45bd8e1c14299d36d	677	747.472	2847.83	2.14816	2.32743		777.026	2886.59	2.18833
	static	20230314_HUVECS_wt_med_24hstatic_lefttoright_VeCadVimPlec_20x_08x-02_tile_3C	8c4dc5516f66c8e82d9bf9f45bd8e1c14299d36d	678	2532.63	2831.14	2.31362	3.70131		2526.74	2827.15	2.08582
	static	20230314_HUVECS_wt_med_24hstatic_lefttoright_VeCadVimPlec_20x_08x-02_tile_3C	8c4dc5516f66c8e82d9bf9f45bd8e1c14299d36d	679	2623.18	2852.26	2.15429	5.57333		2591.18	2811.1	1.89199
	static	20230314_HUVECS_wt_med_24hstatic_lefttoright_VeCadVimPlec_20x_08x-02_tile_3C	8c4dc5516f66c8e82d9bf9f45bd8e1c14299d36d	680	475.639	2804.88	0.412574	1.42275		503.435	2826.4	1.45815
	static	20230314_HUVECS_wt_med_24hstatic_lefttoright_VeCadVimPlec_20x_08x-02_tile_3C	8c4dc5516f66c8e82d9bf9f45bd8e1c14299d36d	681	576.625	2811.54	1.01698	1.47044		559.727	2833.86	1.02954
	static	20230314_HUVECS_wt_med_24hstatic_lefttoright_VeCadVimPlec_20x_08x-02_tile_3C	8c4dc5516f66c8e82d9bf9f45bd8e1c14299d36d	683	3281.56	2890.63	1.98326	2.45231		3277.94	2847.41	1.61889
	static	20230314_HUVECS_wt_med_24hstatic_lefttoright_VeCadVimPlec_20x_08x-02_tile_3C	8c4dc5516f66c8e82d9bf9f45bd8e1c14299d36d	685	1708.2	2825.58	3.02662	1.7139		1700.66	2822.86	1.9072
	static	20230314_HUVECS_wt_med_24hstatic_lefttoright_VeCadVimPlec_20x_08x-02_tile_3C	8c4dc5516f66c8e82d9bf9f45bd8e1c14299d36d	686	2132.95	2804.26	3.12	2.25422		2104.79	2802.43	0.11792
	static	20230314_HUVECS_wt_med_24hstatic_lefttoright_VeCadVimPlec_20x_08x-02_tile_3C	8c4dc5516f66c8e82d9bf9f45bd8e1c14299d36d	687	2707.05	2806.78	0.348462	2.07995		2718.54	2803.05	2.3094
	static	20230314_HUVECS_wt_med_24hstatic_lefttoright_VeCadVimPlec_20x_08x-02_tile_3C	8c4dc5516f66c8e82d9bf9f45bd8e1c14299d36d	688	3590.59	2845.83	0.14113	1.58862		3572.98	2819.79	3.11258
	static	20230314_HUVECS_wt_med_24hstatic_lefttoright_VeCadVimPlec_20x_08x-02_tile_3C	8c4dc5516f66c8e82d9bf9f45bd8e1c14299d36d	689	2905.68	2879.01	0.685623	4.88167		2907.04	2880.1	0.797434
	static	20230314_HUVECS_wt_med_24hstatic_lefttoright_VeCadVimPlec_20x_08x-02_tile_3C	8c4dc5516f66c8e82d9bf9f45bd8e1c14299d36d	690	865.991	2806.32	2.37326	1.7441		858.762	2801.91	2.19963
	static	20230314_HUVECS_wt_med_24hstatic_lefttoright_VeCadVimPlec_20x_08x-02_tile_3C	8c4dc5516f66c8e82d9bf9f45bd8e1c14299d36d	691	1219.62	2893.8	2.11351	2.92039		1209.16	2891.91	2.19984
	static	20230314_HUVECS_wt_med_24hstatic_lefttoright_VeCadVimPlec_20x_08x-02_tile_3C	8c4dc5516f66c8e82d9bf9f45bd8e1c14299d36d	692	2830.69	2833.88	1.43367	1.42602		2840.65	2824.24	2.84605
	static	20230314_HUVECS_wt_med_24hstatic_lefttoright_VeCadVimPlec_20x_08x-02_tile_3C	8c4dc5516f66c8e82d9bf9f45bd8e1c14299d36d	693	960.179	2886.06	1.68047	1.84892		937.807	2849.98	1.35716
	static	20230314_HUVECS_wt_med_24hstatic_lefttoright_VeCadVimPlec_20x_08x-02_tile_3C	8c4dc5516f66c8e82d9bf9f45bd8e1c14299d36d	694	1582.49	2881.02	1.4912	1.61248		1589.2	2880.9	1.21584
	static	20230314_HUVECS_wt_med_24hstatic_lefttoright_VeCadVimPlec_20x_08x-02_tile_3C	8c4dc5516f66c8e82d9bf9f45bd8e1c14299d36d	695	3031.08	2917.77	0.642138	2.44631		3047.94	2935.15	0.453794
	static	20230314_HUVECS_wt_med_24hstatic_lefttoright_VeCadVimPlec_20x_08x-02_tile_3C	8c4dc5516f66c8e82d9bf9f45bd8e1c14299d36d	696	1071.41	2912.26	1.97792	3.69119		1071.05	2910.95	2.13934
	static	20230314_HUVECS_wt_med_24hstatic_lefttoright_VeCadVimPlec_20x_08x-02_tile_3C	8c4dc5516f66c8e82d9bf9f45bd8e1c14299d36d	697	3353.04	2845.14	2.08392	1.98249		3327.09	2806.87	0.532906
	static	20230314_HUVECS_wt_med_24hstatic_lefttoright_VeCadVimPlec_20x_08x-02_tile_3C	8c4dc5516f66c8e82d9bf9f45bd8e1c14299d36d	698	1495.38	2903.42	1.28763	2.75636		1485.56	2944.43	0.837579
	static	20230314_HUVECS_wt_med_24hstatic_lefttoright_VeCadVimPlec_20x_08x-02_tile_3C	8c4dc5516f66c8e82d9bf9f45bd8e1c14299d36d	700	1970.21	2878.6	0.463159	1.89601		1966.41	2888.2	0.920585
	static	20230314_HUVECS_wt_med_24hstatic_lefttoright_VeCadVimPlec_20x_08x-02_tile_3C	8c4dc5516f66c8e82d9bf9f45bd8e1c14299d36d	701	3825.33	2894.99	2.25753	1.52977		3802.47	2864.1	2.72511
	static	20230314_HUVECS_wt_med_24hstatic_lefttoright_VeCadVimPlec_20x_08x-02_tile_3C	8c4dc5516f66c8e82d9bf9f45bd8e1c14299d36d	702	854.62	2877.45	2.07028	2.12358		844.804	2853.58	1.94791
	static	20230314_HUVECS_wt_med_24hstatic_lefttoright_VeCadVimPlec_20x_08x-02_tile_3C	8c4dc5516f66c8e82d9bf9f45bd8e1c14299d36d	703	2736.19	2869.25	0.103819	1.49261		2716.76	2858.49	0.884332
	static	20230314_HUVECS_wt_med_24hstatic_lefttoright_VeCadVimPlec_20x_08x-02_tile_3C	8c4dc5516f66c8e82d9bf9f45bd8e1c14299d36d	705	632.592	2901.96	0.0569121	1.43029		610.511	2873.81	2.2703
	static	20230314_HUVECS_wt_med_24hstatic_lefttoright_VeCadVimPlec_20x_08x-02_tile_3C	8c4dc5516f66c8e82d9bf9f45bd8e1c14299d36d	706	2165.03	2903.91	0.115878	2.17666		2075.96	2906.06	0.344821
	static	20230314_HUVECS_wt_med_24hstatic_lefttoright_VeCadVimPlec_20x_08x-02_tile_3C	8c4dc5516f66c8e82d9bf9f45bd8e1c14299d36d	707	1422.7	2915.96	1.39198	1.72304		1430.19	2901.07	2.10922
	static	20230314_HUVECS_wt_med_24hstatic_lefttoright_VeCadVimPlec_20x_08x-02_tile_3C	8c4dc5516f66c8e82d9bf9f45bd8e1c14299d36d	708	1357.12	2970.13	2.19985	3.22382		1347.39	2967.96	2.11598
	static	20230314_HUVECS_wt_med_24hstatic_lefttoright_VeCadVimPlec_20x_08x-02_tile_3C	8c4dc5516f66c8e82d9bf9f45bd8e1c14299d36d	709	1171.5	2960.68	2.18117	3.04092		1205.99	3006.81	2.42219
	static	20230314_HUVECS_wt_med_24hstatic_lefttoright_VeCadVimPlec_20x_08x-02_tile_3C	8c4dc5516f66c8e82d9bf9f45bd8e1c14299d36d	710	300.934	2994.45	1.28142	1.96564		296.539	3029.39	1.14403
	static	20230314_HUVECS_wt_med_24hstatic_lefttoright_VeCadVimPlec_20x_08x-02_tile_3C	8c4dc5516f66c8e82d9bf9f45bd8e1c14299d36d	711	430.599	2920.88	1.47235	1.85831		437.379	2946.78	1.31336
	static	20230314_HUVECS_wt_med_24hstatic_lefttoright_VeCadVimPlec_20x_08x-02_tile_3C	8c4dc5516f66c8e82d9bf9f45bd8e1c14299d36d	713	1724.19	3020.9	0.599445	1.73144		1664.24	3047.8	2.4498
	static	20230314_HUVECS_wt_med_24hstatic_lefttoright_VeCadVimPlec_20x_08x-02_tile_3C	8c4dc5516f66c8e82d9bf9f45bd8e1c14299d36d	714	3075.98	2990.82	0.816885	4.10289		3058.68	3016.58	1.01495
	static	20230314_HUVECS_wt_med_24hstatic_lefttoright_VeCadVimPlec_20x_08x-02_tile_3C	8c4dc5516f66c8e82d9bf9f45bd8e1c14299d36d	715	3212.32	3035.37	1.73475	1.82067		3200.26	3019.87	2.05854
	static	20230314_HUVECS_wt_med_24hstatic_lefttoright_VeCadVimPlec_20x_08x-02_tile_3C	8c4dc5516f66c8e82d9bf9f45bd8e1c14299d36d	716	3415.21	2917.32	3.00841	1.13957		3417.36	2915.43	3.00004
	static	20230314_HUVECS_wt_med_24hstatic_lefttoright_VeCadVimPlec_20x_08x-02_tile_3C	8c4dc5516f66c8e82d9bf9f45bd8e1c14299d36d	717	2381.39	2993.57	2.44981	1.89172		2356.89	2990.74	2.53305
	static	20230314_HUVECS_wt_med_24hstatic_lefttoright_VeCadVimPlec_20x_08x-02_tile_3C	8c4dc5516f66c8e82d9bf9f45bd8e1c14299d36d	718	3803.33	3003.55	2.2873	2.42847		3764.07	2944.34	2.18797
[truncated: 2,182 more rows]

## Sheet: Figure4
Figure4	filename	img_hash	label	cell_X	cell_Y	marker_cue_directional_intensity_ratio	marker_centroid_orientation_deg
[truncated: 512 more rows]

## Sheet: Figure5a,b
Figure5a,b	filename	img_hash	label	cell_X	cell_Y	marker_mean_expression_cyt	marker_mean_expression_nuc	marker_mean_expression_nuc_cyt_ratio
[truncated: 467 more rows]

[truncated: 6 more sheets: Figure5c, Figure6, Supplementary_Figure_4a,b, Supplementary_Figure_4c,d, Supplementary_Figure_5, Supplementary_Figure_6]
